# Supplementary material for: Seleno-detergent MAD phasing of leukotriene C4 synthase in complex with dodecyl-β-d-selenomaltoside
Source: Acta Crystallogr Sect F Struct Biol Cryst Commun. 2011 Nov 29;67(Pt 12):1666–73. doi: 10.1107/S1744309111042345 (PMC3232166; doi:10.1107/S1744309111042345)
Supplement: Supplementary file 1 [file f-67-01666-sup1.hkl]

data_r3b29sf
#
_audit.revision_id      1_0 
_audit.creation_date  ?
_audit.update_record    'Initial release' 
#
#
_entry.id   3b29
#
#
_cell.entry_id     3b29
_cell.length_a             168.5940
_cell.length_b             168.5940
_cell.length_c             168.5940
_cell.angle_alpha           90.0000
_cell.angle_beta            90.0000
_cell.angle_gamma           90.0000
#
_symmetry.entry_id     3b29
_symmetry.Int_Tables_number       196
_symmetry.space_group_name_H-M     'F 2 3'
#
loop_
_symmetry_equiv.id
_symmetry_equiv.pos_as_xyz
1 'X,  Y,  Z'
2 '-X,  -Y,  Z'
3 'X,  -Y,  -Z'
4 '-X,  Y,  -Z'
5 'Z,  X,  Y'
6 '-Z,  -X,  Y'
7 'Z,  -X,  -Y'
8 '-Z,  X,  -Y'
9 'Y,  Z,  X'
10 'Y,  -Z,  -X'
11 '-Y,  Z,  -X'
12 '-Y,  -Z,  X'
13 'X,  Y+1/2,  Z+1/2'
14 '-X,  -Y+1/2,  Z+1/2'
15 'X,  -Y+1/2,  -Z+1/2'
16 '-X,  Y+1/2,  -Z+1/2'
17 'Z,  X+1/2,  Y+1/2'
18 '-Z,  -X+1/2,  Y+1/2'
19 'Z,  -X+1/2,  -Y+1/2'
20 '-Z,  X+1/2,  -Y+1/2'
21 'Y,  Z+1/2,  X+1/2'
22 'Y,  -Z+1/2,  -X+1/2'
23 '-Y,  Z+1/2,  -X+1/2'
24 '-Y,  -Z+1/2,  X+1/2'
25 'X+1/2,  Y,  Z+1/2'
26 '-X+1/2,  -Y,  Z+1/2'
27 'X+1/2,  -Y,  -Z+1/2'
28 '-X+1/2,  Y,  -Z+1/2'
29 'Z+1/2,  X,  Y+1/2'
30 '-Z+1/2,  -X,  Y+1/2'
31 'Z+1/2,  -X,  -Y+1/2'
32 '-Z+1/2,  X,  -Y+1/2'
33 'Y+1/2,  Z,  X+1/2'
34 'Y+1/2,  -Z,  -X+1/2'
35 '-Y+1/2,  Z,  -X+1/2'
36 '-Y+1/2,  -Z,  X+1/2'
37 'X+1/2,  Y+1/2,  Z'
38 '-X+1/2,  -Y+1/2,  Z'
39 'X+1/2,  -Y+1/2,  -Z'
40 '-X+1/2,  Y+1/2,  -Z'
41 'Z+1/2,  X+1/2,  Y'
42 '-Z+1/2,  -X+1/2,  Y'
43 'Z+1/2,  -X+1/2,  -Y'
44 '-Z+1/2,  X+1/2,  -Y'
45 'Y+1/2,  Z+1/2,  X'
46 'Y+1/2,  -Z+1/2,  -X'
47 '-Y+1/2,  Z+1/2,  -X'
48 '-Y+1/2,  -Z+1/2,  X'
#
_reflns.entry_id     3b29
_reflns.d_resolution_high          3.202
_reflns.d_resolution_low         25.417
_reflns.limit_h_max         30
_reflns.limit_h_min          0
_reflns.limit_k_max         52
_reflns.limit_k_min          2
_reflns.limit_l_max         52
_reflns.limit_l_min          0
_reflns.number_all         6672
_reflns.number_obs         6015
#
loop_
_diffrn_radiation_wavelength.id
_diffrn_radiation_wavelength.wavelength
1   0.98300
#
_exptl_crystal.id     1
#
_reflns_scale.group_code     1
#
loop_
_refln.wavelength_id
_refln.crystal_id
_refln.scale_group_code
_refln.index_h
_refln.index_k
_refln.index_l
_refln.status
_refln.F_meas_au 
_refln.F_meas_sigma_au 
_refln.F_calc 
_refln.phase_calc 
_refln.fom 
1 1 1       0    2    8 o    1634.6   19.0   4335.4     0.0  1.00
1 1 1       0    2   10 o     694.8   23.7   2671.6   180.0  0.98
1 1 1       0    2   12 o    2188.8   23.8   5953.2   180.0  1.00
1 1 1       0    2   14 o    4883.7   47.6   7930.6   180.0  1.00
1 1 1       0    2   16 o    3367.5   33.4   3309.6   180.0  1.00
1 1 1       0    2   18 o     695.6   31.0    967.9   180.0  0.58
1 1 1       0    2   20 o    4476.5   43.0   5274.7   180.0  1.00
1 1 1       0    2   22 o    2084.8   25.1   4094.6     0.0  1.00
1 1 1       0    2   24 o    2298.3   27.6   3519.9     0.0  1.00
1 1 1       0    2   26 o    1316.2   29.9    794.9   180.0  1.00
1 1 1       0    2   28 o     831.4   52.5    887.9   180.0  0.48
1 1 1       0    2   30 o     234.6  101.2    486.0     0.0  0.31
1 1 1       0    2   32 o    2507.3   34.9   3135.6     0.0  1.00
1 1 1       0    2   34 o    2993.2   37.9   3836.7   180.0  1.00
1 1 1       0    2   36 o     488.4  116.0     21.0   180.0  0.33
1 1 1       0    2   38 o    1845.8   38.9    139.7     0.0  0.94
1 1 1       0    2   40 o     645.1  113.2   1435.6   180.0  0.99
1 1 1       0    2   42 o     482.3  135.6     40.1   180.0  0.61
1 1 1       0    2   44 o    3842.0   51.0   3188.0     0.0  1.00
1 1 1       0    2   46 x         ?      ?   1394.1   180.0  0.00
1 1 1       0    2   48 o    1209.8   79.0   1223.3   180.0  1.00
1 1 1       0    2   50 o     409.5  142.9      1.2   180.0  0.00
1 1 1       0    2   52 x         ?      ?    159.5     0.0  0.00
1 1 1       0    4    6 o    3150.0   34.3  11177.2     0.0  1.00
1 1 1       0    4    8 o    1635.1   21.5   2942.2   180.0  1.00
1 1 1       0    4   10 o    2699.9   29.3   1120.4   180.0  0.36
1 1 1       0    4   12 o    7412.4   75.8   8951.1     0.0  1.00
1 1 1       0    4   14 o     671.3   25.7   4466.7   180.0  0.90
1 1 1       0    4   16 o    1048.2   22.3    770.4   180.0  1.00
1 1 1       0    4   18 f    2706.6   28.3   3702.8   180.0  0.00
1 1 1       0    4   20 o    1301.0   23.2   4580.9   180.0  1.00
1 1 1       0    4   22 o     333.3   70.3   1486.9     0.0  0.34
1 1 1       0    4   24 o     337.0   86.4    469.0   180.0  0.63
1 1 1       0    4   26 o     186.4   82.8   2035.4     0.0  0.06
1 1 1       0    4   28 o    1634.0   31.2   3254.3   180.0  1.00
1 1 1       0    4   30 o    1231.4   41.2   1219.9   360.0  1.00
1 1 1       0    4   32 o    1062.8   50.1    154.8     0.0  0.89
1 1 1       0    4   34 o    1902.1   36.0   3387.4   180.0  1.00
1 1 1       0    4   36 o    1893.7   37.2   1001.5     0.0  1.00
1 1 1       0    4   38 o    3337.0   41.8   2927.7   360.0  1.00
1 1 1       0    4   40 o     699.6  104.5    312.4   180.0  0.01
1 1 1       0    4   42 o     474.1  140.2   1155.4     0.0  0.86
1 1 1       0    4   44 o     280.5  124.6    459.1     0.0  0.50
1 1 1       0    4   46 x         ?      ?    138.7   180.0  0.00
1 1 1       0    4   48 o     537.5  156.5   1042.7     0.0  0.99
1 1 1       0    4   50 o     480.5  164.4    499.3   180.0  0.83
1 1 1       0    4   52 x         ?      ?    829.5     0.0  0.00
1 1 1       0    6    4 o    6231.2   60.9    595.1   180.0  1.00
1 1 1       0    6    6 f    2741.3   31.6   4936.2   180.0  0.00
1 1 1       0    6    8 o    3540.8   38.9   4645.6   180.0  1.00
1 1 1       0    6   10 o    3039.1   33.4   4895.5   180.0  1.00
1 1 1       0    6   12 o     169.9   69.4   5150.5   180.0  0.31
1 1 1       0    6   14 o    2217.3   27.5   3750.4     0.0  1.00
1 1 1       0    6   16 o    3180.3   35.7   2401.4     0.0  1.00
1 1 1       0    6   18 o    1524.6   22.6   1762.2     0.0  1.00
1 1 1       0    6   20 f    2124.0   24.8   1945.4   180.0  0.00
1 1 1       0    6   22 o    1992.4   25.3   4141.2   180.0  1.00
1 1 1       0    6   24 o     620.4   52.1    325.8     0.0  0.46
1 1 1       0    6   26 o     330.0  101.1    242.1   180.0  0.11
1 1 1       0    6   28 o     418.7   93.1   1472.6   180.0  0.52
1 1 1       0    6   30 f    3265.3   38.3   2358.8   180.0  0.00
1 1 1       0    6   32 o     213.6   97.8    820.6     0.0  0.28
1 1 1       0    6   34 o    1617.4   40.0   1306.3     0.0  1.00
1 1 1       0    6   36 o    1110.4   56.1   1569.0   180.0  1.00
1 1 1       0    6   38 o     826.2   78.6   1009.9   180.0  0.93
1 1 1       0    6   40 o    3298.5   45.0   4520.3   180.0  1.00
1 1 1       0    6   42 o     696.1  117.4    420.9     0.0  0.87
1 1 1       0    6   44 o    2359.5   43.4   2801.2     0.0  1.00
1 1 1       0    6   46 o    1491.4   58.2    844.4     0.0  1.00
1 1 1       0    6   48 o     385.5  149.0    552.2   180.0  0.67
1 1 1       0    6   50 o     537.3  158.3    984.8   180.0  0.99
1 1 1       0    6   52 x         ?      ?   2617.6     0.0  0.00
1 1 1       0    8    0 o    7045.7   97.7   1775.3   360.0  1.00
1 1 1       0    8    2 o     786.9   17.9   5427.0     0.0  0.97
1 1 1       0    8    4 o    2101.4   22.5    112.4   360.0  1.00
1 1 1       0    8    6 o     482.7   31.6   7096.7     0.0  0.46
1 1 1       0    8    8 o    3962.9   44.9   7952.0     0.0  1.00
1 1 1       0    8   10 o    1280.5   22.3   1122.1   180.0  0.99
1 1 1       0    8   12 o    2363.5   28.0   1834.6   180.0  0.99
1 1 1       0    8   14 o    2062.4   26.8   2400.7   360.0  1.00
1 1 1       0    8   16 o     931.3   31.0   4722.9     0.0  0.99
1 1 1       0    8   18 o    2974.9   34.2   4816.7   180.0  1.00
1 1 1       0    8   20 o     380.6   66.4   2509.4   180.0  0.49
1 1 1       0    8   22 o     153.5   70.3     84.5     0.0  0.02
1 1 1       0    8   24 o     444.3   74.2   1066.6     0.0  0.87
1 1 1       0    8   26 o    1062.3   37.7   1792.0     0.0  0.82
1 1 1       0    8   28 o     216.9   93.6    707.5     0.0  0.03
1 1 1       0    8   30 f     206.5   95.0   1584.9     0.0  0.00
1 1 1       0    8   32 o    1329.0   42.5   1236.7   180.0  1.00
1 1 1       0    8   34 o     271.3  112.9    284.2     0.0  0.06
1 1 1       0    8   36 o    1390.7   45.9    432.5   360.0  0.87
1 1 1       0    8   38 o    4325.7   51.2   5039.1   180.0  1.00
1 1 1       0    8   40 f    1240.5   59.4   1531.1     0.0  0.00
1 1 1       0    8   42 o    2781.7   42.7   2671.1   180.0  1.00
1 1 1       0    8   44 o    1867.6   46.2   2292.7   180.0  1.00
1 1 1       0    8   46 o     538.5  145.0   1050.6   180.0  0.99
1 1 1       0    8   48 o    1289.4   68.6   1228.8   360.0  1.00
1 1 1       0    8   50 f    2040.9   51.5   2241.6     0.0  0.00
1 1 1       0    8   52 o     752.7  140.1   1491.1   180.0  1.00
1 1 1       0   10    0 o    3823.7   53.5  10130.2   180.0  1.00
1 1 1       0   10    2 o    2764.7   28.4   5326.8   360.0  0.99
1 1 1       0   10    4 o     534.8   25.5    914.9   180.0  0.33
1 1 1       0   10    6 o    5014.3   48.9   8978.6   180.0  1.00
1 1 1       0   10    8 o    2117.5   23.8   8718.0     0.0  1.00
1 1 1       0   10   10 o    2026.8   23.2   9211.8   180.0  1.00
1 1 1       0   10   12 o     166.5   73.1   1167.0   360.0  0.20
1 1 1       0   10   14 o    4610.9   49.3   4044.7     0.0  1.00
1 1 1       0   10   16 o    2534.9   30.4   4172.2     0.0  1.00
1 1 1       0   10   18 o    1179.9   30.1   1894.5   180.0  0.95
1 1 1       0   10   20 o     633.0   52.9    901.1   180.0  0.83
1 1 1       0   10   22 o    1688.4   30.6   1730.9   180.0  1.00
1 1 1       0   10   24 o    1626.8   33.6    704.8   180.0  1.00
1 1 1       0   10   26 o     695.1   68.5   1080.7   360.0  0.83
1 1 1       0   10   28 o     301.3  100.7   1097.3   180.0  0.52
1 1 1       0   10   30 o    1586.9   35.5   2075.5     0.0  1.00
1 1 1       0   10   32 o     622.3   79.0    581.3   180.0  0.04
1 1 1       0   10   34 f     405.8  115.0    810.2   180.0  0.00
1 1 1       0   10   36 o    1845.4   39.2   1507.8   360.0  1.00
1 1 1       0   10   38 o    3038.1   41.7   4130.0     0.0  1.00
1 1 1       0   10   40 o    4259.2   51.8   3791.0   180.0  1.00
1 1 1       0   10   42 x         ?      ?    982.4   180.0  0.00
1 1 1       0   10   44 o    1031.1   75.1    640.4   180.0  1.00
1 1 1       0   10   46 o     272.3  124.1    811.4     0.0  0.69
1 1 1       0   10   48 o    3073.1   49.5   2272.9   180.0  1.00
1 1 1       0   10   50 o     298.6  133.8    307.2     0.0  0.65
1 1 1       0   12    0 o    7263.3  100.2    136.4   180.0  1.00
1 1 1       0   12    2 o    4237.7   42.1   7057.6     0.0  1.00
1 1 1       0   12    4 o     126.7   54.1   1725.2     0.0  0.04
1 1 1       0   12    6 o    1192.2   20.0   3535.0   180.0  0.67
1 1 1       0   12    8 o    2586.7   27.0   1944.4     0.0  0.97
1 1 1       0   12   10 o    1752.5   23.6    636.1   180.0  1.00
1 1 1       0   12   12 o    9089.1   88.8  12312.3   180.0  1.00
1 1 1       0   12   14 o    3665.8   39.9   6782.3     0.0  1.00
1 1 1       0   12   16 o    1760.4   27.1    496.0   360.0  0.99
1 1 1       0   12   18 o     699.3   58.6    589.3   180.0  0.79
1 1 1       0   12   20 o    1807.6   28.3   1098.1     0.0  1.00
1 1 1       0   12   22 o     285.8  104.9    121.0   180.0  0.24
1 1 1       0   12   24 f    1375.9   45.0    609.8   180.0  0.00
1 1 1       0   12   26 o     921.0   67.7   1382.4   180.0  0.99
1 1 1       0   12   28 o     795.5   84.0   2062.2     0.0  0.92
1 1 1       0   12   30 o     230.9  108.8    310.1     0.0  0.28
1 1 1       0   12   32 o    1611.7   35.8   1197.9   360.0  0.99
1 1 1       0   12   34 o     985.1   66.9    469.3   180.0  0.38
1 1 1       0   12   36 o    2844.2   38.3   2291.0   180.0  1.00
1 1 1       0   12   38 o    4704.7   52.6   5168.1   180.0  1.00
1 1 1       0   12   40 o    2134.8   42.2   2977.5   360.0  1.00
1 1 1       0   12   42 o     696.6  113.1    530.8   180.0  0.85
1 1 1       0   12   44 o     517.3  140.8    516.7     0.0  0.83
1 1 1       0   12   46 o    1443.9   57.3    107.7   180.0  0.81
1 1 1       0   12   48 o     747.4  125.3   1220.0   180.0  1.00
1 1 1       0   12   50 o    3451.5   49.2   2778.9   180.0  1.00
1 1 1       0   14    0 o    5366.6   73.0   7846.2   180.0  1.00
1 1 1       0   14    2 o     671.9   26.8   1577.5   180.0  0.31
1 1 1       0   14    4 o    2115.4   23.9   5688.3     0.0  1.00
1 1 1       0   14    6 o    5094.2   49.9   5431.7   180.0  1.00
1 1 1       0   14    8 o    8222.3   78.5  13027.1     0.0  1.00
1 1 1       0   14   10 o     183.9   71.5   4033.4   180.0  0.14
1 1 1       0   14   12 o    3428.1   36.5   3742.5   180.0  1.00
1 1 1       0   14   14 o    1070.5   25.1    833.1   180.0  1.00
1 1 1       0   14   16 o    1596.7   27.6    932.3     0.0  1.00
1 1 1       0   14   18 o    3969.4   43.2   5655.8   180.0  1.00
1 1 1       0   14   20 o    2139.8   31.6    103.2     0.0  1.00
1 1 1       0   14   22 o    2342.2   35.0   4400.4     0.0  1.00
1 1 1       0   14   24 o    1304.7   48.0   2442.4   180.0  1.00
1 1 1       0   14   26 o    1245.2   51.5   1195.2   180.0  0.96
1 1 1       0   14   28 o    1779.3   42.6    460.5     0.0  0.98
1 1 1       0   14   30 o    2546.4   41.3   2732.9     0.0  1.00
1 1 1       0   14   32 o    1641.4   48.8   2449.7   180.0  1.00
1 1 1       0   14   34 o     218.8  106.3    856.1   180.0  0.25
1 1 1       0   14   36 o     313.6  136.8   1013.2     0.0  0.76
1 1 1       0   14   38 o    2636.8   43.4   1265.1   180.0  1.00
1 1 1       0   14   40 o    1853.0   44.3   3009.8   180.0  1.00
1 1 1       0   14   42 o     238.8  109.1   1077.3     0.0  0.67
1 1 1       0   14   44 x         ?      ?    429.4   180.0  0.00
1 1 1       0   14   46 o     264.3  119.3    148.9   180.0  0.23
1 1 1       0   14   48 o     386.5  138.3    199.1     0.0  0.19
1 1 1       0   14   50 x         ?      ?    398.9     0.0  0.00
1 1 1       0   16    0 f    3824.5   53.0   6125.1   180.0  0.00
1 1 1       0   16    2 o     165.4   67.3   3774.3     0.0  0.21
1 1 1       0   16    4 o    2240.8   24.7   1107.5     0.0  1.00
1 1 1       0   16    6 o    7397.6   70.0  12698.4   180.0  1.00
1 1 1       0   16    8 o    3341.0   33.6   1186.9     0.0  1.00
1 1 1       0   16   10 o    5725.3   55.5   5878.7     0.0  1.00
1 1 1       0   16   12 o    4001.9   40.1   2317.4   180.0  1.00
1 1 1       0   16   14 o     765.4   34.9    819.5     0.0  0.41
1 1 1       0   16   16 o    2319.5   26.7   4992.2   180.0  1.00
1 1 1       0   16   18 o    2034.1   33.5     65.7   180.0  1.00
1 1 1       0   16   20 o     228.5  100.4    313.0   180.0  0.00
1 1 1       0   16   22 o    1590.4   39.5    709.2   180.0  1.00
1 1 1       0   16   24 o     227.9  104.4   1084.9     0.0  0.22
1 1 1       0   16   26 o    1552.8   43.9   3329.4   180.0  1.00
1 1 1       0   16   28 f     395.3  130.9    250.4     0.0  0.00
1 1 1       0   16   30 o    4026.4   50.6   5376.7   180.0  1.00
1 1 1       0   16   32 o     463.7  130.4   1543.6     0.0  0.78
1 1 1       0   16   34 o     563.2  145.7   1090.6   180.0  0.90
1 1 1       0   16   36 o    1101.8   72.4    311.8     0.0  0.35
1 1 1       0   16   38 o    2206.1   49.3   1628.7   360.0  1.00
1 1 1       0   16   40 x         ?      ?   1860.7     0.0  0.00
1 1 1       0   16   42 o    1501.1   71.1    112.5     0.0  0.97
1 1 1       0   16   44 o    1629.2   68.6   1345.4   180.0  1.00
1 1 1       0   16   46 f    2809.8   55.3   1704.3     0.0  0.00
1 1 1       0   16   48 o     678.3  186.2    336.9   180.0  0.88
1 1 1       0   16   50 x         ?      ?    874.5   180.0  0.00
1 1 1       0   18    0 o     219.8   86.2   3556.5   180.0  0.19
1 1 1       0   18    2 o    2193.2   24.4   3186.8     0.0  1.00
1 1 1       0   18    4 o    3102.0   31.3   3839.4     0.0  1.00
1 1 1       0   18    6 o     194.4   71.7   1606.7     0.0  0.19
1 1 1       0   18    8 o    6106.1   58.5   7197.7   180.0  1.00
1 1 1       0   18   10 o    2102.7   25.2   2540.1     0.0  1.00
1 1 1       0   18   12 o    2143.8   25.5   2478.6   180.0  1.00
1 1 1       0   18   14 o    2329.9   29.7   2456.6     0.0  1.00
1 1 1       0   18   16 o    2268.6   30.2   1260.0   180.0  1.00
1 1 1       0   18   18 o     522.1   76.2    186.0   180.0  0.50
1 1 1       0   18   20 o    1374.8   40.1    294.9     0.0  0.80
1 1 1       0   18   22 o    1298.6   45.2    574.3     0.0  1.00
1 1 1       0   18   24 o     481.2  103.6    911.8   180.0  0.49
1 1 1       0   18   26 o    2055.0   39.5   3183.0   180.0  1.00
1 1 1       0   18   28 o    1533.6   47.1   1481.3   180.0  1.00
1 1 1       0   18   30 o    1069.8   70.5   1793.3   180.0  0.98
1 1 1       0   18   32 o    1215.2   65.8    100.4   180.0  0.91
1 1 1       0   18   34 o    4401.2   55.0   3626.6     0.0  1.00
1 1 1       0   18   36 o    3009.2   46.8   1890.5   180.0  1.00
1 1 1       0   18   38 o     281.0  128.8    691.4   180.0  0.54
1 1 1       0   18   40 o    2460.1   52.0   2677.4   180.0  1.00
1 1 1       0   18   42 x         ?      ?   2614.9     0.0  0.00
1 1 1       0   18   44 o    2158.9   61.0   2511.3     0.0  1.00
1 1 1       0   18   46 o     633.4  293.0    644.2     0.0  0.94
1 1 1       0   18   48 o     422.5  171.2     63.2   180.0  0.12
1 1 1       0   20    0 o    2133.2   34.6    506.3   180.0  0.07
1 1 1       0   20    2 o    2390.7   26.0   2031.2   180.0  1.00
1 1 1       0   20    4 o     410.0   62.5    235.0     0.0  0.24
1 1 1       0   20    6 o    1959.8   24.0   2181.6     0.0  1.00
1 1 1       0   20    8 o    5159.6   49.7   4688.1   360.0  1.00
1 1 1       0   20   10 o    4066.4   40.0   3779.2   180.0  1.00
1 1 1       0   20   12 o    2486.8   29.1   1939.9   180.0  1.00
1 1 1       0   20   14 o    1160.2   30.6    807.6     0.0  0.81
1 1 1       0   20   16 o    3023.3   36.7   2262.9   360.0  1.00
1 1 1       0   20   18 o    1431.6   38.1   1032.0   180.0  1.00
1 1 1       0   20   20 o    1836.4   34.7   2330.4     0.0  1.00
1 1 1       0   20   22 o    1833.7   38.5    953.1   180.0  1.00
1 1 1       0   20   24 o    1076.6   64.6   2200.1   180.0  0.99
1 1 1       0   20   26 o    3956.0   50.2   3966.0     0.0  1.00
1 1 1       0   20   28 f    1248.8   59.8    112.0   180.0  0.00
1 1 1       0   20   30 o    6144.9   70.9   6166.7     0.0  1.00
1 1 1       0   20   32 o    1656.0   50.9   1432.0   180.0  1.00
1 1 1       0   20   34 o    1869.5   50.3    684.8   180.0  0.98
1 1 1       0   20   36 o    3079.9   48.1   2519.0   180.0  1.00
1 1 1       0   20   38 x         ?      ?    929.3     0.0  0.00
1 1 1       0   20   40 o     319.6  143.8    131.7   180.0  0.27
1 1 1       0   20   42 f    2451.6   56.0   2780.2   180.0  0.00
1 1 1       0   20   44 o     299.1  141.1    529.9     0.0  0.71
1 1 1       0   20   46 o     975.5  135.1    168.1   180.0  0.77
1 1 1       0   20   48 x         ?      ?   1604.5     0.0  0.00
1 1 1       0   22    0 o    1732.3   33.8    486.4     0.0  0.73
1 1 1       0   22    2 o     771.0   34.8    291.1   180.0  0.68
1 1 1       0   22    4 o    1601.0   23.6   1468.9   180.0  1.00
1 1 1       0   22    6 o    2437.7   27.3   3363.3   180.0  1.00
1 1 1       0   22    8 o     506.8   62.1     81.1   180.0  0.04
1 1 1       0   22   10 o    4157.1   41.7   2441.4     0.0  1.00
1 1 1       0   22   12 o    2959.8   32.9   3003.8   180.0  1.00
1 1 1       0   22   14 o     491.4   87.1   1677.0   180.0  0.42
1 1 1       0   22   16 o    2512.7   32.3    861.1     0.0  1.00
1 1 1       0   22   18 o    1606.8   35.6    824.5   180.0  0.91
1 1 1       0   22   20 o     560.6   98.0   1109.1     0.0  0.81
1 1 1       0   22   22 f     210.9   96.1   1602.4   180.0  0.00
1 1 1       0   22   24 o    3022.0   43.8   2203.7     0.0  1.00
1 1 1       0   22   26 o     347.4  137.2    716.4   180.0  0.49
1 1 1       0   22   28 o     201.9  100.2   1240.5     0.0  0.16
1 1 1       0   22   30 o    2644.4   45.0   3105.8   180.0  1.00
1 1 1       0   22   32 o    2669.5   45.6   2989.9   360.0  1.00
1 1 1       0   22   34 o     312.8  133.7    674.9   180.0  0.72
1 1 1       0   22   36 o    1739.7   56.8   2013.5   180.0  1.00
1 1 1       0   22   38 o     285.3  130.9   1098.0     0.0  0.67
1 1 1       0   22   40 o    2009.5   59.6   2154.8     0.0  1.00
1 1 1       0   22   42 o    3060.3   54.2   3122.8   180.0  1.00
1 1 1       0   22   44 o     947.1  159.6    520.8     0.0  0.98
1 1 1       0   22   46 f     548.8  182.2    163.1   180.0  0.00
1 1 1       0   24    0 o    1907.3   37.5   1117.7     0.0  0.96
1 1 1       0   24    2 o    1275.6   27.4   1476.9     0.0  0.99
1 1 1       0   24    4 o     239.9   89.3    444.4     0.0  0.22
1 1 1       0   24    6 o    1544.5   28.3   1508.3     0.0  1.00
1 1 1       0   24    8 o    1927.2   27.5    560.4   180.0  1.00
1 1 1       0   24   10 o     323.7   89.1    236.2     0.0  0.33
1 1 1       0   24   12 o    1210.6   34.0    254.1   180.0  0.92
1 1 1       0   24   14 o    2632.2   33.2   2889.7   180.0  1.00
1 1 1       0   24   16 o    1330.6   39.8   2237.4   180.0  0.99
1 1 1       0   24   18 o    3070.1   41.4   2761.7     0.0  1.00
1 1 1       0   24   20 o    2127.2   37.9   2613.9   180.0  1.00
1 1 1       0   24   22 o     807.4   69.4    657.0   180.0  0.93
1 1 1       0   24   24 o     537.3  111.3    486.6   180.0  0.53
1 1 1       0   24   26 o    2279.5   45.0   1100.5   180.0  1.00
1 1 1       0   24   28 o    5960.9   74.6   5048.8   180.0  1.00
1 1 1       0   24   30 o    2387.7   47.6   2395.8   180.0  1.00
1 1 1       0   24   32 o    4060.8   54.3   2940.3     0.0  1.00
1 1 1       0   24   34 o    1250.3   70.9   1539.8     0.0  1.00
1 1 1       0   24   36 x         ?      ?    929.0     0.0  0.00
1 1 1       0   24   38 o     528.7  161.7    204.0   180.0  0.19
1 1 1       0   24   40 o     800.2  145.8    892.3     0.0  1.00
1 1 1       0   24   42 o    2035.5   61.0   1723.8   360.0  1.00
1 1 1       0   24   44 o    1077.9  111.7    416.9   180.0  0.95
1 1 1       0   24   46 x         ?      ?    574.6   360.0  0.00
1 1 1       0   26    0 o    3372.8   49.0   4412.8   180.0  1.00
1 1 1       0   26    2 o     282.9   88.1    415.6     0.0  0.32
1 1 1       0   26    4 o    2273.3   29.7   2607.0     0.0  1.00
1 1 1       0   26    6 o    1503.9   30.7   1159.5   360.0  1.00
1 1 1       0   26    8 o    1794.1   29.8   3632.2   180.0  1.00
1 1 1       0   26   10 o    1399.9   32.8   3544.2     0.0  1.00
1 1 1       0   26   12 o     782.1   56.9   1275.6     0.0  0.97
1 1 1       0   26   14 o    1885.4   32.9   1295.6   180.0  1.00
1 1 1       0   26   16 o     444.0  115.7    144.2   180.0  0.38
1 1 1       0   26   18 o    1001.0   55.1    968.6   180.0  0.24
1 1 1       0   26   20 o    1634.7   42.5   2527.7     0.0  1.00
1 1 1       0   26   22 o    3246.4   43.1   3584.3     0.0  1.00
1 1 1       0   26   24 o    1448.0   45.9    770.4     0.0  1.00
1 1 1       0   26   26 o     318.7  121.5    543.6     0.0  0.43
1 1 1       0   26   28 o    3117.7   48.8   2743.2     0.0  1.00
1 1 1       0   26   30 o    3874.2   53.9   3710.8     0.0  1.00
1 1 1       0   26   32 o    1341.3   63.3   1853.9   180.0  1.00
1 1 1       0   26   34 o     278.6  130.2     46.7   180.0  0.26
1 1 1       0   26   36 o    2992.6   52.1   2380.5     0.0  1.00
1 1 1       0   26   38 x         ?      ?    733.0   360.0  0.00
1 1 1       0   26   40 o     885.8  137.0     65.2   360.0  0.91
1 1 1       0   26   42 o    1946.1   63.5   2519.0   180.0  1.00
1 1 1       0   26   44 o     450.9  161.2    393.0   360.0  0.80
1 1 1       0   28    0 o    3558.2   57.7   2252.8     0.0  1.00
1 1 1       0   28    2 o    1483.3   35.0   2505.4   180.0  1.00
1 1 1       0   28    4 o     717.9   64.5    133.8   180.0  0.12
1 1 1       0   28    6 o     951.1   47.0   1214.1   180.0  0.89
1 1 1       0   28    8 o    1378.7   34.1    351.2   180.0  0.97
1 1 1       0   28   10 f    1745.2   32.9   3142.5   180.0  0.00
1 1 1       0   28   12 o    2949.7   35.2   2635.5     0.0  1.00
1 1 1       0   28   14 o    2346.1   34.7   3378.2   180.0  1.00
1 1 1       0   28   16 o    1796.4   37.4    537.1     0.0  1.00
1 1 1       0   28   18 o    5624.5   64.9   4667.7     0.0  1.00
1 1 1       0   28   20 o    4903.3   60.4   5367.0     0.0  1.00
1 1 1       0   28   22 o    1983.8   44.2   1727.5     0.0  0.98
1 1 1       0   28   24 o    1336.4   52.4    106.9     0.0  0.99
1 1 1       0   28   26 o     704.4   96.1    410.5   360.0  0.66
1 1 1       0   28   28 o    6628.4   84.7   5929.1     0.0  1.00
1 1 1       0   28   30 o     984.2  116.8   1164.8     0.0  1.00
1 1 1       0   28   32 o    1831.2   54.1   1063.9   180.0  1.00
1 1 1       0   28   34 o    3136.7   51.3   2715.2     0.0  1.00
1 1 1       0   28   36 o     289.1  130.9    172.1   180.0  0.14
1 1 1       0   28   38 o    2213.3   60.1   2164.5   180.0  1.00
1 1 1       0   28   40 o    1218.5   95.7   1598.6   180.0  1.00
1 1 1       0   28   42 o     521.1  183.0    763.0     0.0  0.98
1 1 1       0   28   44 x         ?      ?   1148.6   180.0  0.00
1 1 1       0   30    0 o    2922.1   51.6   3088.6     0.0  1.00
1 1 1       0   30    2 o     245.4   97.7    583.4     0.0  0.10
1 1 1       0   30    4 o    1166.8   43.2   1171.7     0.0  0.75
1 1 1       0   30    6 o     268.1  111.0    265.6   180.0  0.28
1 1 1       0   30    8 o    4134.5   45.9   4731.5   180.0  1.00
1 1 1       0   30   10 o    2579.4   35.6   1354.4   180.0  1.00
1 1 1       0   30   12 o    3231.5   39.2   3443.8   360.0  1.00
1 1 1       0   30   14 o    2273.5   35.7   2626.2     0.0  1.00
1 1 1       0   30   16 o     994.5   58.1    394.8     0.0  0.94
1 1 1       0   30   18 o     819.5   83.8   1113.5   180.0  0.97
1 1 1       0   30   20 o    1731.5   42.4    701.3   180.0  1.00
1 1 1       0   30   22 o     267.8  117.8   1590.4     0.0  0.64
1 1 1       0   30   24 o     485.8   86.3    809.1   180.0  0.81
1 1 1       0   30   26 o    1339.3   52.6   1656.2     0.0  1.00
1 1 1       0   30   28 o    1187.1   55.9    268.2     0.0  0.18
1 1 1       0   30   30 o    2201.1   52.9   1527.0   180.0  1.00
1 1 1       0   30   32 o    4248.1   62.3   3294.7   180.0  1.00
1 1 1       0   30   34 o     831.1  122.0    589.2     0.0  0.91
1 1 1       0   30   36 o     419.8  166.0    781.5   360.0  0.93
1 1 1       0   30   38 o    2160.7   61.1   2254.3   180.0  1.00
1 1 1       0   30   40 o     350.8  155.8    289.2   180.0  0.64
1 1 1       0   30   42 o    1936.3   70.4   2311.6   360.0  1.00
1 1 1       0   32    0 o    1740.1   51.5   2187.3   180.0  1.00
1 1 1       0   32    2 o     361.6  109.7   1627.5     0.0  0.26
1 1 1       0   32    4 o    1863.7   35.9   1239.9   180.0  1.00
1 1 1       0   32    6 o    2942.4   37.6   3126.0     0.0  1.00
1 1 1       0   32    8 o     419.4  124.3    296.9   180.0  0.24
1 1 1       0   32   10 o    1442.0   41.7   1292.6     0.0  1.00
1 1 1       0   32   12 o     227.1  103.5    517.1   180.0  0.20
1 1 1       0   32   14 o    1643.2   40.9   1312.8   180.0  0.98
1 1 1       0   32   16 o    3702.7   43.6   2670.9   180.0  1.00
1 1 1       0   32   18 o    2512.3   38.5   3588.9   360.0  1.00
1 1 1       0   32   20 o    1394.6   54.0    294.2   180.0  0.99
1 1 1       0   32   22 o     240.1  112.6    673.0   180.0  0.35
1 1 1       0   32   24 o     276.4  122.9    928.4     0.0  0.55
1 1 1       0   32   26 o     407.2  141.4    917.1   180.0  0.41
1 1 1       0   32   28 f    1675.2   49.2   1656.3   180.0  0.00
1 1 1       0   32   30 o    2930.6   46.5   2462.0   180.0  1.00
1 1 1       0   32   32 o     246.1  120.0    715.2     0.0  0.45
1 1 1       0   32   34 o     326.1  144.4    960.8   180.0  0.92
1 1 1       0   32   36 o    2353.8   61.2   2124.7   180.0  1.00
1 1 1       0   32   38 o     623.5  165.2    179.8   180.0  0.63
1 1 1       0   32   40 o     305.0  143.5     44.9     0.0  0.15
1 1 1       0   34    0 o     269.5  117.2   1460.2   180.0  0.40
1 1 1       0   34    2 o    2473.5   35.5   2497.1   180.0  1.00
1 1 1       0   34    4 o     889.6   64.7   1610.2     0.0  0.99
1 1 1       0   34    6 o     935.8   65.0   1898.2   180.0  0.98
1 1 1       0   34    8 o    2138.6   37.7   2686.8     0.0  1.00
1 1 1       0   34   10 o    1295.4   50.9   1710.8   360.0  1.00
1 1 1       0   34   12 f    3632.8   43.7   2876.4   180.0  0.00
1 1 1       0   34   14 o     941.2   65.6    414.6   180.0  0.76
1 1 1       0   34   16 o     574.3  123.3    478.1   180.0  0.46
1 1 1       0   34   18 o    2996.3   41.1   2837.2   180.0  1.00
1 1 1       0   34   20 o     237.5  111.7    208.8   360.0  0.19
1 1 1       0   34   22 o    1938.2   44.9   1420.8     0.0  1.00
1 1 1       0   34   24 o    1528.2   53.1   1151.1   180.0  1.00
1 1 1       0   34   26 o     296.0  131.5    336.4   180.0  0.26
1 1 1       0   34   28 o    2330.2   46.6   2125.7     0.0  1.00
1 1 1       0   34   30 o    2170.9   46.0   1519.7   180.0  1.00
1 1 1       0   34   32 o     248.0  123.8    507.2   180.0  0.43
1 1 1       0   34   34 o    1338.2   93.1   1027.1     0.0  1.00
1 1 1       0   34   36 o    1032.4  126.6    311.6     0.0  0.99
1 1 1       0   34   38 o     960.7  147.0   1118.1     0.0  1.00
1 1 1       0   34   40 x         ?      ?    470.7     0.0  0.00
1 1 1       0   36    0 o    1396.3   60.2   1183.3   180.0  0.97
1 1 1       0   36    2 o    1133.4   52.9     39.3   180.0  0.98
1 1 1       0   36    4 o    1956.5   37.4   1170.0     0.0  1.00
1 1 1       0   36    6 o    1007.2   62.6    764.1   180.0  0.98
1 1 1       0   36    8 o     314.4  119.4    813.1   180.0  0.58
1 1 1       0   36   10 o     741.8   93.3    909.5   180.0  0.58
1 1 1       0   36   12 o    2576.4   39.3   2397.1     0.0  1.00
1 1 1       0   36   14 o     869.5  105.8   1785.4   180.0  0.98
1 1 1       0   36   16 o     992.7   72.3     38.9   180.0  0.03
1 1 1       0   36   18 o    2577.6   41.4   1808.9   180.0  1.00
1 1 1       0   36   20 o    3825.4   46.8   2095.7     0.0  1.00
1 1 1       0   36   22 o    3329.7   46.8   3288.8   180.0  1.00
1 1 1       0   36   24 x         ?      ?   2002.0   180.0  0.00
1 1 1       0   36   26 o     958.6   88.7    352.0   180.0  0.98
1 1 1       0   36   28 o    3452.9   52.4   3154.1     0.0  1.00
1 1 1       0   36   30 o    1760.3   53.2   1732.8   180.0  1.00
1 1 1       0   36   32 o     612.6  139.3    224.6     0.0  0.73
1 1 1       0   36   34 o    2629.6   60.2   2567.0   360.0  1.00
1 1 1       0   36   36 o     476.0  176.8    124.5   180.0  0.29
1 1 1       0   36   38 x         ?      ?    225.0   180.0  0.00
1 1 1       0   38    0 o     370.5  144.0    973.4   180.0  0.20
1 1 1       0   38    2 o     564.4  112.6   1225.9   180.0  0.87
1 1 1       0   38    4 o    1151.7   54.9   1318.6   180.0  1.00
1 1 1       0   38    6 f    3044.4   40.8   2859.0     0.0  0.00
1 1 1       0   38    8 o     606.4  125.6   1600.0   180.0  0.98
1 1 1       0   38   10 o    4124.6   49.3   3658.3   180.0  1.00
1 1 1       0   38   12 o     463.9  142.3   1172.7   180.0  0.74
1 1 1       0   38   14 o    2432.7   42.2   2123.4     0.0  1.00
1 1 1       0   38   16 o     964.6   78.0    353.9   180.0  0.47
1 1 1       0   38   18 o    1096.0   71.5   1007.8     0.0  0.99
1 1 1       0   38   20 x         ?      ?   3116.3   180.0  0.00
1 1 1       0   38   22 o     274.3  125.2    896.9     0.0  0.71
1 1 1       0   38   24 o     291.0  136.1    514.2     0.0  0.40
1 1 1       0   38   26 x         ?      ?   1771.4     0.0  0.00
1 1 1       0   38   28 o    3467.2   51.5   3090.9   180.0  1.00
1 1 1       0   38   30 o     448.7  158.3    494.1   360.0  0.91
1 1 1       0   38   32 o     349.1  134.8    263.1   180.0  0.57
1 1 1       0   38   34 o     381.5  153.3     50.8     0.0  0.07
1 1 1       0   38   36 x         ?      ?    474.9   180.0  0.00
1 1 1       0   40    0 o    2154.5   54.8    732.0   180.0  1.00
1 1 1       0   40    2 o    1223.9   55.4    779.0   180.0  0.97
1 1 1       0   40    4 o    1374.2   52.9    857.7   180.0  0.97
1 1 1       0   40    6 o    2480.4   41.4   2453.2   180.0  1.00
1 1 1       0   40    8 f    1121.1   64.6    387.9   180.0  0.00
1 1 1       0   40   10 o     607.0  127.7    201.9     0.0  0.41
1 1 1       0   40   12 o    1370.1   56.2     11.4     0.0  0.61
1 1 1       0   40   14 o    1109.0   70.1   1328.0   180.0  1.00
1 1 1       0   40   16 x         ?      ?    164.7     0.0  0.00
1 1 1       0   40   18 o    2375.1   46.8   1743.1     0.0  1.00
1 1 1       0   40   20 o    3134.3   47.0   3116.1   180.0  1.00
1 1 1       0   40   22 o    3206.1   47.3   2171.7   360.0  1.00
1 1 1       0   40   24 o    1891.0   57.8   2924.1     0.0  1.00
1 1 1       0   40   26 o     438.1  158.7    991.6   360.0  0.95
1 1 1       0   40   28 o    2157.1   52.3   1918.5   180.0  1.00
1 1 1       0   40   30 o     739.9  146.4    542.0     0.0  0.98
1 1 1       0   40   32 o     277.8  129.5    669.0   180.0  0.77
1 1 1       0   40   34 x         ?      ?    295.6   180.0  0.00
1 1 1       0   42    0 o    1182.7   83.4   2356.3     0.0  1.00
1 1 1       0   42    2 o    1500.8   50.3      8.4     0.0  0.98
1 1 1       0   42    4 o    1477.1   51.8   1069.8   180.0  1.00
1 1 1       0   42    6 f    1879.0   46.6   1073.9     0.0  0.00
1 1 1       0   42    8 o    1203.2   64.5     71.9   180.0  0.87
1 1 1       0   42   10 x         ?      ?   1272.2   180.0  0.00
1 1 1       0   42   12 o    4936.2   58.1   4428.6     0.0  1.00
1 1 1       0   42   14 o     276.6  126.5    231.7   180.0  0.17
1 1 1       0   42   16 f    1306.1   68.4    780.4   180.0  0.00
1 1 1       0   42   18 x         ?      ?   2484.9     0.0  0.00
1 1 1       0   42   20 o     267.6  126.7     63.7     0.0  0.25
1 1 1       0   42   22 o     458.6  141.9   1188.9   180.0  0.98
1 1 1       0   42   24 o     257.8  124.0    521.3   360.0  0.63
1 1 1       0   42   26 o    2370.6   56.3   2692.5   180.0  1.00
1 1 1       0   42   28 o    1359.4   82.5   1755.7   360.0  1.00
1 1 1       0   42   30 o    1395.1   72.3   1322.1     0.0  1.00
1 1 1       0   44    0 o    5534.9   93.3   4271.3   180.0  1.00
1 1 1       0   44    2 o    1282.2   63.1    794.8     0.0  1.00
1 1 1       0   44    4 o     660.7  137.4    868.2   360.0  0.93
1 1 1       0   44    6 o     905.5   96.4    866.9   180.0  0.99
1 1 1       0   44    8 o     377.5  143.1    533.2     0.0  0.60
1 1 1       0   44   10 o     310.7  134.6    243.2     0.0  0.45
1 1 1       0   44   12 o    3313.2   46.4   2559.9     0.0  1.00
1 1 1       0   44   14 x         ?      ?    527.3   360.0  0.00
1 1 1       0   44   16 o     234.7  114.9    470.7   180.0  0.22
1 1 1       0   44   18 o     799.6  132.3   1331.9     0.0  1.00
1 1 1       0   44   20 o    1709.1   59.3   1794.6   180.0  1.00
1 1 1       0   44   22 o     594.8  159.8    496.2     0.0  0.97
1 1 1       0   44   24 o    1103.2   87.9   1732.2     0.0  1.00
1 1 1       0   44   26 o    1046.8   98.9   1695.3   180.0  1.00
1 1 1       0   44   28 x         ?      ?    213.1   360.0  0.00
1 1 1       0   46    0 x         ?      ?   1341.1   360.0  0.00
1 1 1       0   46    2 x         ?      ?    151.3   180.0  0.00
1 1 1       0   46    4 x         ?      ?    532.4   180.0  0.00
1 1 1       0   46    6 o     282.3  128.4     35.6     0.0  0.26
1 1 1       0   46    8 o    3289.5   48.3   3425.0   180.0  1.00
1 1 1       0   46   10 o    2511.6   48.1   2218.8   360.0  1.00
1 1 1       0   46   12 o     883.3  112.8    881.7   360.0  1.00
1 1 1       0   46   14 o    1864.7   54.7   1880.6   180.0  1.00
1 1 1       0   46   16 o     689.8  154.1   1018.8   180.0  1.00
1 1 1       0   46   18 o    1764.0   59.0   1887.7     0.0  1.00
1 1 1       0   46   20 o     328.9  141.7    939.7     0.0  0.94
1 1 1       0   46   22 o     617.7  174.4   1090.0   180.0  1.00
1 1 1       0   46   24 x         ?      ?   2204.8     0.0  0.00
1 1 1       0   48    0 o    2564.1   71.1   2872.3   360.0  1.00
1 1 1       0   48    2 o     535.0  120.8   1242.8   180.0  1.00
1 1 1       0   48    4 o    1043.3   88.1    937.9   180.0  1.00
1 1 1       0   48    6 o    2489.8   48.1   2313.6     0.0  1.00
1 1 1       0   48    8 o    1060.2   93.4   1524.1     0.0  1.00
1 1 1       0   48   10 o    1802.0   59.0    983.8   180.0  1.00
1 1 1       0   48   12 o     519.4  160.6    724.5   180.0  0.93
1 1 1       0   48   14 o    1985.6   54.5   1411.9     0.0  1.00
1 1 1       0   48   16 o     278.9  132.1    176.2   180.0  0.29
1 1 1       0   48   18 o    2748.1   50.3   2370.8   180.0  1.00
1 1 1       0   48   20 x         ?      ?   3974.3     0.0  0.00
1 1 1       0   50    0 o     897.9  172.7     74.1   360.0  0.21
1 1 1       0   50    2 o    1253.0   78.3    666.4     0.0  1.00
1 1 1       0   50    4 o    1063.7  103.8    819.0   180.0  1.00
1 1 1       0   50    6 o    1085.8   90.2    655.1   180.0  1.00
1 1 1       0   50    8 o    1687.2   62.5   1879.8     0.0  1.00
1 1 1       0   50   10 o     408.0  143.0    675.5   180.0  0.90
1 1 1       0   50   12 o    1125.4   93.7    635.2   180.0  1.00
1 1 1       0   50   14 x         ?      ?   1401.7     0.0  0.00
1 1 1       0   50   16 x         ?      ?    209.4     0.0  0.00
1 1 1       0   52    0 x         ?      ?   1802.5   180.0  0.00
1 1 1       0   52    2 x         ?      ?   1448.2     0.0  0.00
1 1 1       0   52    4 x         ?      ?   1063.1     0.0  0.00
1 1 1       0   52    6 x         ?      ?   1324.6   180.0  0.00
1 1 1       0   52    8 o    1280.7   80.3   1823.2   180.0  1.00
1 1 1       1    3    7 o    6799.4   50.5  15229.1     9.4  1.00
1 1 1       1    3    9 o    2097.1   16.8   7855.0   158.9  0.96
1 1 1       1    3   11 o    2656.3   19.6   4766.9    80.8  0.97
1 1 1       1    3   13 o    3171.3   22.6   4133.1   254.5  0.98
1 1 1       1    3   15 o    3093.2   22.2   3113.4   214.0  0.98
1 1 1       1    3   17 o    2412.7   18.3   2131.2   250.3  0.97
1 1 1       1    3   19 o    2687.1   20.0   3932.4   152.6  0.97
1 1 1       1    3   21 o     649.5   25.6    987.6    62.4  0.79
1 1 1       1    3   23 o    2744.9   21.0   3292.8    21.1  0.98
1 1 1       1    3   25 o    2691.0   21.4   3129.5    83.5  0.98
1 1 1       1    3   27 o     665.8   42.8   1362.7   253.7  0.86
1 1 1       1    3   29 o    1661.2   24.0   2537.4   147.7  0.93
1 1 1       1    3   31 o    1576.2   25.8   2409.6    34.5  0.95
1 1 1       1    3   33 o    1250.8   31.3   1459.7    90.1  0.92
1 1 1       1    3   35 f    1775.8   26.6   2361.3   174.1  0.00
1 1 1       1    3   37 o    2528.5   26.3   2392.2    42.3  0.98
1 1 1       1    3   39 o    1490.5   32.6   1138.1   354.0  0.92
1 1 1       1    3   41 o    1398.8   35.5   1551.0   192.3  0.96
1 1 1       1    3   43 x         ?      ?   1646.3   341.6  0.00
1 1 1       1    3   45 o     914.7   60.1    860.4    51.2  0.91
1 1 1       1    3   47 o    1852.6   36.4   1391.0   187.1  0.98
1 1 1       1    3   49 o    1050.8   85.2   1016.5   266.5  0.96
1 1 1       1    3   51 o     442.5  110.4    191.8   232.5  0.51
1 1 1       1    5    5 o    2005.3   16.0  15005.4   247.3  0.97
1 1 1       1    5    7 o    3804.8   28.5   4713.3   226.0  0.97
1 1 1       1    5    9 o    1405.5   15.0   5109.8   246.7  0.90
1 1 1       1    5   11 o     327.3   37.2   3286.4   254.5  0.47
1 1 1       1    5   13 o    3492.4   26.7   6212.9   118.9  0.98
1 1 1       1    5   15 o    2361.4   18.6   2460.6    44.2  0.94
1 1 1       1    5   17 o    2576.5   19.2   2072.7   317.8  0.95
1 1 1       1    5   19 o    3997.8   27.8   3481.4   215.4  0.99
1 1 1       1    5   21 o    1990.2   17.8   3737.6   229.8  0.97
1 1 1       1    5   23 o    1212.4   19.0    364.6   299.8  0.90
1 1 1       1    5   25 o     310.4   67.2   1440.7   274.8  0.26
1 1 1       1    5   27 o     723.7   38.4    980.9   189.4  0.76
1 1 1       1    5   29 o    1452.3   24.3   2062.0   233.8  0.92
1 1 1       1    5   31 o    2144.4   24.1   2155.8    79.5  0.97
1 1 1       1    5   33 o    2651.1   26.0   3241.2   126.1  0.98
1 1 1       1    5   35 o    2102.7   26.0   2904.0   266.7  0.98
1 1 1       1    5   37 o    1081.2   41.1    814.5   346.9  0.82
1 1 1       1    5   39 o    2203.8   28.3   1647.4   107.6  0.97
1 1 1       1    5   41 o    1580.5   33.1   1191.2   140.5  0.96
1 1 1       1    5   43 x         ?      ?   3017.0    43.1  0.00
1 1 1       1    5   45 o     962.5   56.5    779.0   107.9  0.93
1 1 1       1    5   47 o    1700.2   38.7   1374.9   332.0  0.98
1 1 1       1    5   49 o     864.8   72.5    853.7   143.4  0.92
1 1 1       1    5   51 o     934.0   72.4    648.8    86.0  0.92
1 1 1       1    7    1 o    9262.0   62.3  12501.4     1.7  0.99
1 1 1       1    7    3 o    6497.6   44.3  11118.0    21.9  0.99
1 1 1       1    7    5 o    2969.1   21.5   3362.9    72.6  0.96
1 1 1       1    7    7 o    1786.4   16.2   5399.8    23.5  0.85
1 1 1       1    7    9 f    2904.3   22.4   4506.6   201.6  0.00
1 1 1       1    7   11 o    1596.7   16.3   3735.4   213.1  0.94
1 1 1       1    7   13 o    1148.0   17.3   2959.3   285.5  0.90
1 1 1       1    7   15 o     840.4   22.6   2188.4   357.9  0.79
1 1 1       1    7   17 o    3021.0   23.4   6748.3   292.3  0.98
1 1 1       1    7   19 o     668.8   23.4   2477.5   201.3  0.42
1 1 1       1    7   21 o    1491.4   17.0   1258.3   141.5  0.92
1 1 1       1    7   23 f    1085.1   21.3   1953.8   228.2  0.00
1 1 1       1    7   25 o    1669.6   20.6   2436.5   343.5  0.95
1 1 1       1    7   27 o     680.1   40.6    701.0   282.9  0.45
1 1 1       1    7   29 o    1540.8   24.1   1301.1   222.3  0.92
1 1 1       1    7   31 o    1863.4   24.4   1954.6   263.4  0.95
1 1 1       1    7   33 o     760.9   47.6   1355.2   284.3  0.73
1 1 1       1    7   35 o    1092.7   37.5   1162.0   170.4  0.90
1 1 1       1    7   37 o     584.9   73.7   1329.8   184.2  0.83
1 1 1       1    7   39 o    2849.0   28.6   3534.7   144.2  0.99
1 1 1       1    7   41 o    1604.4   34.5   1876.8   249.1  0.97
1 1 1       1    7   43 x         ?      ?   1216.4   282.2  0.00
1 1 1       1    7   45 o    1760.2   35.6   1624.1    59.7  0.98
1 1 1       1    7   47 o    2413.7   33.8   2487.6   117.1  0.99
1 1 1       1    7   49 o    1557.5   42.2   1425.6    50.9  0.98
1 1 1       1    7   51 o    1740.9   41.2   2113.2   278.4  0.99
1 1 1       1    9    1 f    4692.2   32.2   2840.6   159.6  0.00
1 1 1       1    9    3 o    2776.0   20.1   2715.2   101.0  0.94
1 1 1       1    9    5 o    1040.8   12.9   4312.9   240.3  0.79
1 1 1       1    9    7 o    1490.7   13.6   5954.4    33.1  0.91
1 1 1       1    9    9 f    3212.1   23.6   5378.6   333.1  0.00
1 1 1       1    9   11 o    1239.6   15.4   3680.3   125.3  0.89
1 1 1       1    9   13 o    1533.5   17.4   1157.2   329.1  0.93
1 1 1       1    9   15 o    2762.3   22.4   3757.2     3.1  0.97
1 1 1       1    9   17 o    1006.7   22.2   1743.0   257.7  0.53
1 1 1       1    9   19 o    2399.9   20.3   2323.7   238.4  0.97
1 1 1       1    9   21 o     831.0   26.8   1208.1   227.6  0.83
1 1 1       1    9   23 o    1194.5   23.2   1061.6   241.8  0.87
1 1 1       1    9   25 o    1052.7   28.5    978.2   345.8  0.83
1 1 1       1    9   27 o     315.5   70.7    366.1   326.8  0.11
1 1 1       1    9   29 o    1390.6   25.7   1654.2    55.9  0.94
1 1 1       1    9   31 o     669.4   49.4   1450.3    92.6  0.82
1 1 1       1    9   33 o    1424.8   29.1   1311.7   180.6  0.93
1 1 1       1    9   35 o    3116.1   28.9   2668.6     3.3  0.98
1 1 1       1    9   37 o     928.9   44.7    614.2    10.7  0.80
1 1 1       1    9   39 o    2990.4   29.7   3541.0   259.2  0.99
1 1 1       1    9   41 f    1645.3   32.5   1481.8   147.0  0.00
1 1 1       1    9   43 o    2249.4   30.7   2119.8   183.1  0.99
1 1 1       1    9   45 x         ?      ?   1022.4   251.6  0.00
1 1 1       1    9   47 f    1486.4   41.1   1528.2   286.9  0.00
1 1 1       1    9   49 o     310.8   96.9    220.0     0.0  0.28
1 1 1       1    9   51 x         ?      ?    593.5   100.8  0.00
1 1 1       1   11    1 o    3194.6   22.7   4879.5   264.5  0.97
1 1 1       1   11    3 o    1483.3   13.6   6926.4    24.9  0.94
1 1 1       1   11    5 o    3495.0   24.7   5236.5   155.6  0.98
1 1 1       1   11    7 o    1861.6   15.3   1127.8   277.6  0.93
1 1 1       1   11    9 o    1157.7   14.6   2214.3    94.8  0.76
1 1 1       1   11   11 o    6498.7   44.5  12003.2   236.2  1.00
1 1 1       1   11   13 o    1759.1   17.7   2570.0    40.4  0.93
1 1 1       1   11   15 o    3740.0   28.8   3991.5    10.0  0.98
1 1 1       1   11   17 o    2236.9   20.3   1762.1    90.7  0.97
1 1 1       1   11   19 o     830.2   28.4   2216.1   147.8  0.73
1 1 1       1   11   21 f     589.6   42.5   1740.5    73.5  0.00
1 1 1       1   11   23 o    2359.4   23.7   1644.7   215.7  0.97
1 1 1       1   11   25 o    1207.2   29.4    704.3   157.3  0.91
1 1 1       1   11   27 o    1281.6   32.9   1804.6    84.8  0.92
1 1 1       1   11   29 o     980.5   42.6   1682.3   287.9  0.91
1 1 1       1   11   31 o    1407.4   31.0   1640.4    66.4  0.92
1 1 1       1   11   33 o     687.3   54.7    599.1   307.5  0.59
1 1 1       1   11   35 o    1971.9   26.2   2665.5   238.3  0.97
1 1 1       1   11   37 o     522.5   76.5   1370.0   281.2  0.69
1 1 1       1   11   39 o    2791.5   28.7   2999.7    70.2  0.99
1 1 1       1   11   41 o    3186.5   30.7   2356.6   241.5  0.99
1 1 1       1   11   43 o     718.6   68.3    783.4   260.5  0.73
1 1 1       1   11   45 o     659.1   83.4    919.3   324.9  0.89
1 1 1       1   11   47 o     802.4   67.8    356.1   179.4  0.78
1 1 1       1   11   49 o    3179.9   34.8   2791.3   211.0  0.99
1 1 1       1   11   51 x         ?      ?   1538.4    60.5  0.00
1 1 1       1   13    1 o    2767.2   20.1   2995.1   203.7  0.97
1 1 1       1   13    3 o    7201.9   49.2   9660.8    31.5  1.00
1 1 1       1   13    5 o    2956.7   21.3   2596.2   191.3  0.98
1 1 1       1   13    7 o    2819.9   20.6   3289.9    27.0  0.96
1 1 1       1   13    9 o    2915.2   21.5   4168.7   345.5  0.97
1 1 1       1   13   11 o    5130.1   36.7   7597.5   180.8  0.99
1 1 1       1   13   13 o    6332.2   44.6   5382.7   244.4  1.00
1 1 1       1   13   15 o    3603.5   27.2   3996.0    13.4  0.98
1 1 1       1   13   17 o    1306.1   20.9   3064.1   193.0  0.94
1 1 1       1   13   19 o    1112.7   23.6   2149.4    61.5  0.73
1 1 1       1   13   21 o    1925.0   22.1   2762.4    78.0  0.94
1 1 1       1   13   23 o    1000.2   34.9   1570.6   284.9  0.85
1 1 1       1   13   25 o     585.1   71.7   1201.4   183.8  0.71
1 1 1       1   13   27 o     753.6   56.6    868.0   272.9  0.66
1 1 1       1   13   29 o    1671.8   31.2   1290.7    32.0  0.90
1 1 1       1   13   31 o    1387.3   37.3   1433.2   348.1  0.95
1 1 1       1   13   33 o     410.7   84.7   1403.9   163.8  0.64
1 1 1       1   13   35 o     622.0   71.6   1252.5    92.0  0.80
1 1 1       1   13   37 o    3698.4   32.7   2642.7   155.6  0.99
1 1 1       1   13   39 o    3759.9   33.4   3864.9   225.4  0.99
1 1 1       1   13   41 x         ?      ?   1446.5    37.0  0.00
1 1 1       1   13   43 f     472.4   94.4    286.1   288.9  0.00
1 1 1       1   13   45 o    1927.8   33.5   1537.0    75.7  0.98
1 1 1       1   13   47 o     773.5   74.4    587.3   118.7  0.86
1 1 1       1   13   49 o     859.3   69.4    373.2   143.2  0.87
1 1 1       1   13   51 o    1296.5   48.9   1339.2   269.2  0.97
1 1 1       1   15    1 o    5126.8   35.1   5519.2   159.4  0.99
1 1 1       1   15    3 o    1590.6   14.9   5404.3   344.7  0.94
1 1 1       1   15    5 o    5029.6   34.5   8302.8   174.3  0.99
1 1 1       1   15    7 o    1689.8   15.7    647.8   260.9  0.92
1 1 1       1   15    9 o    8743.6   59.0   9054.8    39.7  1.00
1 1 1       1   15   11 o    3403.6   24.6   4329.9   210.9  0.98
1 1 1       1   15   13 f    1014.6   18.5    518.4   183.9  0.00
1 1 1       1   15   15 o    1169.1   18.4   3154.7   266.8  0.91
1 1 1       1   15   17 o    3025.8   23.3   3623.4   139.1  0.98
1 1 1       1   15   19 o    1862.6   22.4   2172.2   225.9  0.96
1 1 1       1   15   21 o    2503.1   24.8   3161.9   287.6  0.98
1 1 1       1   15   23 o    1558.6   28.0   2079.0    52.2  0.95
1 1 1       1   15   25 o    1532.2   30.5   2925.2   224.3  0.94
1 1 1       1   15   27 o     928.1   48.1    323.7   242.2  0.71
1 1 1       1   15   29 o    1805.5   30.1   2252.5   293.7  0.96
1 1 1       1   15   31 o    3240.1   31.6   4163.5   118.2  0.99
1 1 1       1   15   33 o    1778.8   33.5    590.7   166.1  0.91
1 1 1       1   15   35 o    1742.7   35.4    709.7    89.1  0.92
1 1 1       1   15   37 f    3423.6   33.7   2568.0    57.5  0.00
1 1 1       1   15   39 o     716.1   81.1    625.1   155.7  0.71
1 1 1       1   15   41 x         ?      ?    387.8   214.4  0.00
1 1 1       1   15   43 o    1478.7   41.6   1207.0    20.9  0.97
1 1 1       1   15   45 o    1127.0   59.3    856.2   147.0  0.94
1 1 1       1   15   47 o     616.2  123.9    136.5     7.4  0.27
1 1 1       1   15   49 o     515.1  113.7    355.3    40.3  0.70
1 1 1       1   17    1 o    1006.4   16.1    616.2    98.8  0.65
1 1 1       1   17    3 f    3693.0   25.8   3339.5   351.3  0.00
1 1 1       1   17    5 o    1685.7   15.6   2680.4    65.8  0.94
1 1 1       1   17    7 o    8595.6   57.8  10499.2   191.5  1.00
1 1 1       1   17    9 o    4708.3   32.0   4628.2   356.9  0.99
1 1 1       1   17   11 o    1393.1   16.7   1816.9   219.0  0.75
1 1 1       1   17   13 o    1972.9   17.4   2446.5    71.2  0.97
1 1 1       1   17   15 o    1111.8   19.2   1186.9   238.2  0.86
1 1 1       1   17   17 o    2155.9   20.7   3244.8   235.0  0.96
1 1 1       1   17   19 o    1788.4   23.3   1264.1   242.1  0.93
1 1 1       1   17   21 o     904.6   43.0    526.4   274.2  0.88
1 1 1       1   17   23 o    1624.4   27.9    209.8   337.2  0.93
1 1 1       1   17   25 o     672.7   61.2    789.3   104.8  0.57
1 1 1       1   17   27 o    1696.0   31.2   2611.8   209.6  0.96
1 1 1       1   17   29 o    3579.1   33.1   4056.9   158.7  0.99
1 1 1       1   17   31 o    1605.0   34.8   1543.7   188.4  0.93
1 1 1       1   17   33 o    4611.3   40.0   4863.5    52.1  0.99
1 1 1       1   17   35 o     627.6   87.9   1327.0   276.0  0.84
1 1 1       1   17   37 o    1384.2   44.5   1035.3   218.8  0.95
1 1 1       1   17   39 o    1723.2   42.9   1223.3   319.0  0.96
1 1 1       1   17   41 o    2145.9   37.4   2094.4    62.8  0.98
1 1 1       1   17   43 o    2082.6   41.5   1634.9   113.5  0.98
1 1 1       1   17   45 f    2360.8   40.4   1952.9   312.5  0.00
1 1 1       1   17   47 o    1140.8   75.1    965.1    41.9  0.96
1 1 1       1   17   49 x         ?      ?    501.6   148.1  0.00
1 1 1       1   19    1 o    2001.5   16.7   2459.1   207.8  0.92
1 1 1       1   19    3 o     908.6   18.6   2372.7    21.2  0.85
1 1 1       1   19    5 o    1850.2   16.5   3603.5    13.6  0.96
1 1 1       1   19    7 o    3749.8   26.4   5157.5    46.9  0.99
1 1 1       1   19    9 o    4502.4   30.8   4912.0   228.9  0.99
1 1 1       1   19   11 o     418.2   44.1    725.2   359.9  0.44
1 1 1       1   19   13 o    1458.4   18.4   2144.0   145.5  0.93
1 1 1       1   19   15 o    3023.1   23.3   2966.5    52.0  0.98
1 1 1       1   19   17 o    2389.2   21.5   1658.9   259.4  0.97
1 1 1       1   19   19 o    1912.1   23.1   1978.6    66.6  0.96
1 1 1       1   19   21 o    1632.8   29.0   1800.9   314.0  0.89
1 1 1       1   19   23 o    1413.6   32.9   1363.2   137.0  0.94
1 1 1       1   19   25 o    2239.2   28.0   3750.1   118.5  0.97
1 1 1       1   19   27 o    2027.9   29.3   2395.8   282.8  0.97
1 1 1       1   19   29 o    2698.8   29.6   2827.4    54.4  0.98
1 1 1       1   19   31 o    2851.7   30.1   2315.3   329.2  0.98
1 1 1       1   19   33 f    2298.3   31.4   1955.1   307.9  0.00
1 1 1       1   19   35 o    1007.8   55.2   1130.1   179.8  0.78
1 1 1       1   19   37 o    2934.2   32.6   2272.4   136.1  0.99
1 1 1       1   19   39 x         ?      ?    821.4   134.9  0.00
1 1 1       1   19   41 o    4158.5   42.3   4023.8   245.8  1.00
1 1 1       1   19   43 o    2583.2   39.5   2068.0    27.2  0.99
1 1 1       1   19   45 o     790.4  104.1    737.8    80.5  0.90
1 1 1       1   19   47 o    1274.1   68.2   1368.9    81.6  0.97
1 1 1       1   19   49 f     721.4  119.3    705.4   350.0  0.00
1 1 1       1   21    1 o    2475.6   19.0   3625.3    98.3  0.98
1 1 1       1   21    3 o    1205.7   17.6    848.9    99.1  0.86
1 1 1       1   21    5 o    2092.9   17.6   2669.5   195.6  0.96
1 1 1       1   21    7 o    2152.1   17.8   2088.5    45.4  0.95
1 1 1       1   21    9 o    3868.4   27.5   3308.6    35.5  0.99
1 1 1       1   21   11 f    2955.4   22.6   2804.2   210.5  0.00
1 1 1       1   21   13 f    1420.4   19.6   1072.8   155.8  0.00
1 1 1       1   21   15 o    2722.1   24.2   2212.7    29.8  0.97
1 1 1       1   21   17 o    1333.9   25.7   1151.2    72.6  0.79
1 1 1       1   21   19 o     519.1   57.0    314.8   159.3  0.60
1 1 1       1   21   21 o     720.9   46.3    496.2   105.1  0.67
1 1 1       1   21   23 o     489.5   79.6    911.2    94.7  0.53
1 1 1       1   21   25 o    3668.3   33.9   3224.7   320.5  0.99
1 1 1       1   21   27 o     869.7   59.1    896.4    78.6  0.75
1 1 1       1   21   29 f    4146.0   37.1   4842.0   309.0  0.00
1 1 1       1   21   31 o    3581.0   34.2   3899.4    87.9  0.99
1 1 1       1   21   33 o    2026.5   34.3    773.8   217.8  0.95
1 1 1       1   21   35 o    1281.7   47.4    901.1   167.7  0.94
1 1 1       1   21   37 o     544.7  110.6    402.1   153.4  0.68
1 1 1       1   21   39 f    1624.8   45.5   1707.6    35.1  0.00
1 1 1       1   21   41 x         ?      ?   1380.8   232.9  0.00
1 1 1       1   21   43 o    2464.4   39.3   1914.9   179.3  0.99
1 1 1       1   21   45 o     360.3  111.1    129.0    39.9  0.37
1 1 1       1   21   47 o     360.2  110.5    196.7   229.6  0.35
1 1 1       1   23    1 o    3469.2   24.9   3313.1    41.5  0.98
1 1 1       1   23    3 o     817.2   24.3   1095.0   193.4  0.76
1 1 1       1   23    5 f     508.5   38.9    521.8   171.5  0.00
1 1 1       1   23    7 o    1855.7   19.3   1244.2   162.9  0.96
1 1 1       1   23    9 f    1478.3   19.5   1751.2   249.8  0.00
1 1 1       1   23   11 o    1986.5   19.5   1133.7    15.9  0.96
1 1 1       1   23   13 o    1993.4   20.9   1955.9   186.7  0.97
1 1 1       1   23   15 o    1662.5   22.3   2865.2   185.8  0.94
1 1 1       1   23   17 o    2530.3   24.2   1371.2    78.9  0.97
1 1 1       1   23   19 o    1835.5   24.7   2519.2   307.1  0.96
1 1 1       1   23   21 o    1519.5   26.5   1713.7   130.6  0.95
1 1 1       1   23   23 o     899.8   46.6   1003.0   267.1  0.82
1 1 1       1   23   25 o     853.4   51.9    665.6   240.2  0.81
1 1 1       1   23   27 o    2967.0   32.2   2779.4   196.0  0.98
1 1 1       1   23   29 o    4642.5   41.5   4174.3   167.4  0.99
1 1 1       1   23   31 o    1112.5   51.6   1040.3    27.7  0.89
1 1 1       1   23   33 o    2169.4   34.2   2663.4    45.2  0.98
1 1 1       1   23   35 o    2308.5   34.2   2064.9   125.2  0.98
1 1 1       1   23   37 x         ?      ?   1532.3   273.2  0.00
1 1 1       1   23   39 o    1906.4   40.3   1574.4   355.4  0.98
1 1 1       1   23   41 o    1763.1   46.0   1649.8    98.4  0.98
1 1 1       1   23   43 o    1572.4   51.6   1626.8   273.9  0.98
1 1 1       1   23   45 o     757.0  106.7    651.1    23.8  0.88
1 1 1       1   23   47 x         ?      ?    592.2   223.2  0.00
1 1 1       1   25    1 o    1893.9   18.5   1495.8   119.3  0.93
1 1 1       1   25    3 o     824.5   26.9   2135.2    42.9  0.71
1 1 1       1   25    5 o    2959.2   23.4   2658.2   342.6  0.98
1 1 1       1   25    7 o     412.9   56.9   1130.8   157.3  0.42
1 1 1       1   25    9 o    1155.0   23.6   2192.2   102.1  0.89
1 1 1       1   25   11 f     826.5   31.4   2173.1    30.1  0.00
1 1 1       1   25   13 o     546.9   61.4    862.0   268.2  0.52
1 1 1       1   25   15 o    1330.0   27.7   1764.6   189.1  0.93
1 1 1       1   25   17 o    1306.5   30.5    739.4   239.7  0.85
1 1 1       1   25   19 o    2574.7   26.1   3366.4    98.7  0.98
1 1 1       1   25   21 o     770.5   50.2    791.7   104.6  0.83
1 1 1       1   25   23 o    1039.0   38.3    297.2     6.8  0.81
1 1 1       1   25   25 f     915.1   46.5   1365.9    32.0  0.00
1 1 1       1   25   27 o    1963.9   32.8   1430.9   114.1  0.95
1 1 1       1   25   29 o    1428.7   41.2   1426.7   144.9  0.95
1 1 1       1   25   31 o    5315.4   47.1   4893.9   286.2  1.00
1 1 1       1   25   33 o     715.0   84.2   1040.0   190.8  0.84
1 1 1       1   25   35 x         ?      ?   1844.4    30.4  0.00
1 1 1       1   25   37 f     993.2   69.5    707.6   286.2  0.00
1 1 1       1   25   39 o     976.7   76.0   1330.7   257.7  0.96
1 1 1       1   25   41 o    1442.5   54.6   1002.1   300.2  0.97
1 1 1       1   25   43 o    1813.2   48.1   1507.5   131.4  0.98
1 1 1       1   25   45 o     884.1   93.2   1084.7     0.6  0.95
1 1 1       1   27    1 o    1368.0   23.3   2535.9   232.3  0.96
1 1 1       1   27    3 o     715.5   37.8   1251.0   142.7  0.81
1 1 1       1   27    5 o    1687.3   21.2   1282.7    24.8  0.89
1 1 1       1   27    7 o    1839.6   21.3   1937.4   100.5  0.95
1 1 1       1   27    9 o    1701.8   21.1   3129.9   238.7  0.96
1 1 1       1   27   11 o    2576.7   23.2   2402.3    61.1  0.98
1 1 1       1   27   13 o     348.2   79.4    628.6   309.0  0.08
1 1 1       1   27   15 o    2101.4   24.7   2304.3   189.1  0.97
1 1 1       1   27   17 o    1424.8   29.5   1485.2    65.3  0.95
1 1 1       1   27   19 o    3895.5   32.5   3671.8   344.8  0.99
1 1 1       1   27   21 o    2479.6   26.4   3459.3   328.7  0.98
1 1 1       1   27   23 o    3725.6   31.6   3190.4    32.6  0.99
1 1 1       1   27   25 o    1413.5   32.3   2189.2   141.1  0.95
1 1 1       1   27   27 o    3115.5   29.2   2525.6    27.5  0.99
1 1 1       1   27   29 o    5894.7   50.5   5354.9   347.6  1.00
1 1 1       1   27   31 o    1590.3   41.4   1110.0   198.8  0.95
1 1 1       1   27   33 o     507.9  105.2    155.6    31.8  0.56
1 1 1       1   27   35 o    3265.8   36.1   2448.9   298.2  0.99
1 1 1       1   27   37 x         ?      ?   1872.5   257.4  0.00
1 1 1       1   27   39 o     405.1  116.9    571.4   224.0  0.66
1 1 1       1   27   41 o    2009.4   45.1   1886.2   120.0  0.99
1 1 1       1   27   43 o    1144.7   73.2   1550.4   265.8  0.97
1 1 1       1   27   45 x         ?      ?    725.0   240.1  0.00
1 1 1       1   29    1 o    1613.2   23.8   1192.6    33.3  0.94
1 1 1       1   29    3 o    2404.0   23.6   1492.1   179.9  0.97
1 1 1       1   29    5 o    1116.5   29.4   1244.0    71.6  0.88
1 1 1       1   29    7 o    2255.8   23.1   2484.9   234.8  0.97
1 1 1       1   29    9 o    3526.9   28.2   3819.9   158.0  0.99
1 1 1       1   29   11 o    1437.0   26.3   1884.8    32.4  0.92
1 1 1       1   29   13 o    1987.2   24.9   1064.4    72.7  0.94
1 1 1       1   29   15 o    2789.9   26.3   3935.5   276.4  0.98
1 1 1       1   29   17 o    3833.1   31.8   2953.6   308.3  0.99
1 1 1       1   29   19 o     933.1   46.6    559.8   288.6  0.81
1 1 1       1   29   21 o    2507.0   27.9   2983.3    59.9  0.99
1 1 1       1   29   23 o     892.3   49.9    232.8   244.6  0.78
1 1 1       1   29   25 f     922.0   48.6   1061.3   248.0  0.00
1 1 1       1   29   27 o    2018.4   29.0   2815.0   315.5  0.98
1 1 1       1   29   29 o    1013.5   45.6   1161.4   329.3  0.91
1 1 1       1   29   31 o    2744.1   35.1   1771.5   188.4  0.98
1 1 1       1   29   33 o     317.1   99.1    528.1   359.2  0.51
1 1 1       1   29   35 o    1276.9   55.7   1610.9    61.3  0.97
1 1 1       1   29   37 o     474.3  121.5    553.0   143.7  0.71
1 1 1       1   29   39 f    1215.9   65.6   1332.8   187.8  0.00
1 1 1       1   29   41 o    1258.9   70.1    895.2    35.9  0.96
1 1 1       1   29   43 x         ?      ?    545.1   295.5  0.00
1 1 1       1   31    1 o     851.0   41.0   2298.1    50.1  0.84
1 1 1       1   31    3 o    1021.4   34.1   1332.7    26.4  0.81
1 1 1       1   31    5 o    1818.9   25.3   2151.9    66.1  0.97
1 1 1       1   31    7 o     975.1   37.0    706.2   243.3  0.75
1 1 1       1   31    9 f    1792.1   26.5   1654.0   213.8  0.00
1 1 1       1   31   11 o    2285.1   24.5   2245.5   303.6  0.98
1 1 1       1   31   13 o    1406.5   30.0   1710.8     2.7  0.94
1 1 1       1   31   15 o    2098.6   26.9   1810.7   151.9  0.97
1 1 1       1   31   17 o    2960.2   27.9   3299.1    85.6  0.99
1 1 1       1   31   19 o     813.0   53.9    626.4   322.4  0.73
1 1 1       1   31   21 o    1429.1   34.8   1381.6   243.2  0.94
1 1 1       1   31   23 o    1838.2   30.4   1572.8   145.6  0.96
1 1 1       1   31   25 o    2108.3   29.0   1553.2   275.9  0.97
1 1 1       1   31   27 o    1144.2   42.6   1482.5   295.4  0.94
1 1 1       1   31   29 o    1738.6   31.1   1135.1   182.8  0.97
1 1 1       1   31   31 o    2427.6   29.4   2060.2   154.0  0.98
1 1 1       1   31   33 o    3763.7   36.0   3136.7   263.6  1.00
1 1 1       1   31   35 o     308.5   99.6    107.7   288.3  0.13
1 1 1       1   31   37 o    2390.5   39.2   2457.8   119.1  0.99
1 1 1       1   31   39 o     460.7  122.1    418.8   222.3  0.73
1 1 1       1   31   41 o     867.4  101.4    846.7   325.8  0.94
1 1 1       1   33    1 o    1696.3   26.0   2095.8   236.8  0.96
1 1 1       1   33    3 o    1334.2   29.2    927.8    28.2  0.89
1 1 1       1   33    5 o    2293.9   25.0   3122.5   277.5  0.98
1 1 1       1   33    7 o    1508.0   29.8   1747.5    63.0  0.93
1 1 1       1   33    9 o    2579.5   26.3   3050.1   326.4  0.98
1 1 1       1   33   11 o    1565.8   30.0   1939.3   222.3  0.95
1 1 1       1   33   13 f    3375.5   29.3   2852.6   156.7  0.00
1 1 1       1   33   15 o    1552.6   30.8    834.7   120.3  0.95
1 1 1       1   33   17 o    2440.2   26.7   2555.7   254.3  0.98
1 1 1       1   33   19 o    2314.2   28.1   1683.4    81.7  0.97
1 1 1       1   33   21 o    1818.6   32.7   1165.6    82.4  0.92
1 1 1       1   33   23 o    3136.5   30.5   2654.5    16.2  0.99
1 1 1       1   33   25 o    2408.3   29.7   2034.8   143.6  0.98
1 1 1       1   33   27 o    2492.5   29.7   1618.5    70.8  0.98
1 1 1       1   33   29 o    1663.7   35.6   1314.3   259.8  0.97
1 1 1       1   33   31 o    1766.7   35.4   1782.9   225.9  0.98
1 1 1       1   33   33 o     491.4  114.0    885.0   106.1  0.86
1 1 1       1   33   35 o     747.0  101.0    605.9    49.4  0.89
1 1 1       1   33   37 o     736.5  110.5    648.1   225.3  0.89
1 1 1       1   33   39 o    1229.7   68.9   1173.7   260.1  0.97
1 1 1       1   33   41 o    1373.0   62.8   1396.3   263.5  0.98
1 1 1       1   35    1 o    2474.7   25.2   2243.7   161.4  0.98
1 1 1       1   35    3 o     725.1   53.8    882.2   215.3  0.67
1 1 1       1   35    5 o    1799.7   27.9   1730.0   335.5  0.96
1 1 1       1   35    7 o    2680.6   27.3   2862.9   259.5  0.98
1 1 1       1   35    9 o    2310.1   26.9   2094.2   284.0  0.97
1 1 1       1   35   11 o    1105.0   41.4   1218.7    62.4  0.85
1 1 1       1   35   13 o    2544.1   27.1   1961.9   269.0  0.97
1 1 1       1   35   15 o     676.6   69.6   1008.6   174.7  0.68
1 1 1       1   35   17 o    1861.5   30.2   1686.6   185.8  0.97
1 1 1       1   35   19 o    1761.9   31.5   1530.1   137.7  0.96
1 1 1       1   35   21 o    2383.3   29.8   2300.8     3.1  0.98
1 1 1       1   35   23 o    2759.4   30.1   2122.1   173.5  0.99
1 1 1       1   35   25 x         ?      ?    338.1   109.2  0.00
1 1 1       1   35   27 o    1824.8   34.6   1337.0    37.1  0.97
1 1 1       1   35   29 f    1260.0   45.8   1362.3    47.9  0.00
1 1 1       1   35   31 o     818.8   67.6   1128.1   187.3  0.94
1 1 1       1   35   33 o    1175.4   50.3   1420.0    26.0  0.97
1 1 1       1   35   35 o    1606.8   46.6    823.8   347.4  0.96
1 1 1       1   35   37 o     778.0   94.2    801.8   197.8  0.92
1 1 1       1   35   39 x         ?      ?   1346.4    34.4  0.00
1 1 1       1   37    1 o     485.5   80.0    605.7   286.5  0.52
1 1 1       1   37    3 o     487.4   84.6    144.5   147.2  0.31
1 1 1       1   37    5 o    2689.6   27.8   2347.1    97.8  0.98
1 1 1       1   37    7 o    2797.8   28.1   2902.8   262.0  0.99
1 1 1       1   37    9 o    2851.9   28.6   2847.1   226.7  0.98
1 1 1       1   37   11 o     959.2   49.8    163.4    75.6  0.81
1 1 1       1   37   13 o    1791.8   30.8   1738.1    44.6  0.96
1 1 1       1   37   15 o    1767.5   31.3   2154.9   280.1  0.97
1 1 1       1   37   17 o     335.8   97.2    741.0    21.2  0.56
1 1 1       1   37   19 o    2659.5   29.6   2133.8   271.6  0.98
1 1 1       1   37   21 o    3947.9   34.4   4068.4   136.0  0.99
1 1 1       1   37   23 x         ?      ?   1181.3   162.5  0.00
1 1 1       1   37   25 o    1213.4   47.5    507.3   148.2  0.92
1 1 1       1   37   27 x         ?      ?   2496.4   296.9  0.00
1 1 1       1   37   29 o    3026.5   32.4   2570.9    90.2  0.99
1 1 1       1   37   31 f    1060.0   57.1   1472.5   221.0  0.00
1 1 1       1   37   33 o    1669.8   39.2   1414.5   335.3  0.98
1 1 1       1   37   35 o    1424.0   48.7   1408.4    61.5  0.98
1 1 1       1   37   37 x         ?      ?    341.3   349.7  0.00
1 1 1       1   39    1 o     934.8   47.3   1646.1   194.4  0.92
1 1 1       1   39    3 o    1552.1   32.3   1415.6   290.2  0.96
1 1 1       1   39    5 o    2569.7   28.2   2646.9   253.7  0.98
1 1 1       1   39    7 o    2304.7   29.5   2007.4    99.9  0.98
1 1 1       1   39    9 o    2873.9   29.1   2463.8   127.2  0.99
1 1 1       1   39   11 o    1370.1   38.7    972.0   198.6  0.93
1 1 1       1   39   13 o    2078.7   30.5   1953.8   256.6  0.97
1 1 1       1   39   15 o    1306.3   41.5    857.3   172.9  0.91
1 1 1       1   39   17 o    1835.9   33.9   1384.4   336.7  0.96
1 1 1       1   39   19 x         ?      ?   2144.9   234.6  0.00
1 1 1       1   39   21 o     899.5   63.6    871.0    92.6  0.93
1 1 1       1   39   23 o    2181.3   32.8   2673.9     8.3  0.99
1 1 1       1   39   25 o    1242.5   49.1   1300.5   340.8  0.96
1 1 1       1   39   27 o    2241.8   33.6   2349.0   133.4  0.99
1 1 1       1   39   29 o    1187.8   52.1   1011.2   193.0  0.96
1 1 1       1   39   31 o     543.6  109.9   1001.3   306.6  0.91
1 1 1       1   39   33 o     837.3   74.3    697.7   175.5  0.92
1 1 1       1   39   35 x         ?      ?    489.6    75.3  0.00
1 1 1       1   41    1 o     334.2   93.2    692.8     8.1  0.35
1 1 1       1   41    3 o    2293.6   29.3   1623.1   180.8  0.98
1 1 1       1   41    5 o     653.0   77.9    484.3    49.4  0.75
1 1 1       1   41    7 o    2223.8   29.7   1823.6   281.5  0.98
1 1 1       1   41    9 o    1710.5   33.3    900.7   171.1  0.94
1 1 1       1   41   11 o    2034.3   30.7   2160.8    52.7  0.98
1 1 1       1   41   13 x         ?      ?   2806.7   282.1  0.00
1 1 1       1   41   15 x         ?      ?   2001.5   185.7  0.00
1 1 1       1   41   17 o    2284.4   32.9   1752.4    41.7  0.98
1 1 1       1   41   19 o    1463.7   43.3   1537.8    26.9  0.97
1 1 1       1   41   21 x         ?      ?   2384.7   232.7  0.00
1 1 1       1   41   23 o    1936.5   38.4   1942.3   330.9  0.99
1 1 1       1   41   25 o    1628.0   42.0   1687.5   294.6  0.98
1 1 1       1   41   27 o    3265.8   66.1   3109.5    98.6  1.00
1 1 1       1   41   29 o     478.7  109.3     93.0   322.3  0.41
1 1 1       1   41   31 o     508.6  113.4    538.6    14.6  0.81
1 1 1       1   41   33 o     506.0  113.2   1145.2   210.5  0.93
1 1 1       1   43    1 x         ?      ?   1939.8    94.7  0.00
1 1 1       1   43    3 x         ?      ?   1195.5    75.2  0.00
1 1 1       1   43    5 x         ?      ?    673.4   178.9  0.00
1 1 1       1   43    7 x         ?      ?    704.4    42.3  0.00
1 1 1       1   43    9 o     579.8   91.5   1257.4    71.6  0.88
1 1 1       1   43   11 o    2347.0   31.6   2223.3   298.1  0.99
1 1 1       1   43   13 o    2470.5   31.1   2285.3   348.5  0.99
1 1 1       1   43   15 o     553.2  101.9    479.9    75.2  0.83
1 1 1       1   43   17 o    1660.5   40.2   1235.1   341.7  0.97
1 1 1       1   43   19 o     959.4   67.6    778.3   163.6  0.93
1 1 1       1   43   21 o    1322.4   50.5   1348.3   133.9  0.97
1 1 1       1   43   23 o     985.7   66.0    603.1    88.2  0.89
1 1 1       1   43   25 o     965.9   71.6    930.4   255.3  0.95
1 1 1       1   43   27 o    1219.6   61.1   1594.8   190.6  0.98
1 1 1       1   43   29 x         ?      ?   2147.0    18.0  0.00
1 1 1       1   45    1 o    3612.4   35.2   3049.1   261.9  0.99
1 1 1       1   45    3 o    1190.6   48.5    959.0   286.4  0.95
1 1 1       1   45    5 o     975.3   57.2    660.3   126.4  0.90
1 1 1       1   45    7 o    1443.3   43.3   1637.9   234.4  0.97
1 1 1       1   45    9 x         ?      ?   2306.3   123.2  0.00
1 1 1       1   45   11 o    2332.2   33.7   2005.5   316.6  0.99
1 1 1       1   45   13 o     651.5   96.5    428.8    12.6  0.87
1 1 1       1   45   15 o    2285.5   34.5   2079.3   129.4  0.99
1 1 1       1   45   17 o     390.4  109.0    879.5   281.7  0.86
1 1 1       1   45   19 f     948.8   69.1   1636.1    20.5  0.00
1 1 1       1   45   21 o    1546.8   45.8   1778.6   200.0  0.98
1 1 1       1   45   23 o    1899.0   39.9   1741.4    35.6  0.99
1 1 1       1   45   25 o     911.0   77.1   1317.6    74.0  0.96
1 1 1       1   45   27 x         ?      ?    825.4   308.4  0.00
1 1 1       1   47    1 o    1144.6   53.4   1194.8   296.9  0.96
1 1 1       1   47    3 o    1150.1   52.9   1008.9   155.3  0.96
1 1 1       1   47    5 o    1659.7   40.4   1811.3    30.6  0.98
1 1 1       1   47    7 o     932.8   68.4    701.4   247.4  0.93
1 1 1       1   47    9 o    2420.5   34.9   2392.5   257.0  0.99
1 1 1       1   47   11 o     695.0   93.0    626.6   331.6  0.88
1 1 1       1   47   13 f    1663.1   41.7   1331.7    91.0  0.00
1 1 1       1   47   15 o     564.5  122.4    496.5   202.5  0.84
1 1 1       1   47   17 o    2460.8   35.1   2027.8   209.8  0.99
1 1 1       1   47   19 o    2945.5   34.6   3034.6    48.9  0.99
1 1 1       1   47   21 o    1581.5   47.7   1404.6   351.3  0.98
1 1 1       1   47   23 x         ?      ?   1564.9   240.2  0.00
1 1 1       1   49    1 o    1012.9  138.2   1085.4    72.7  0.96
1 1 1       1   49    3 o     662.9  101.6    608.3   176.2  0.87
1 1 1       1   49    5 o    1651.2   43.0   1084.9   239.8  0.97
1 1 1       1   49    7 o    1773.2   45.1   2062.0    25.1  0.99
1 1 1       1   49    9 o    1110.4   62.2   1073.0    36.6  0.96
1 1 1       1   49   11 o    1445.2   49.1   1472.5   169.2  0.98
1 1 1       1   49   13 o    1322.6   51.6   1324.6    10.5  0.97
1 1 1       1   49   15 o    1398.6   51.2   1130.5     5.7  0.97
1 1 1       1   49   17 x         ?      ?    678.8   189.1  0.00
1 1 1       1   49   19 o     597.1  110.5   1366.4   252.6  0.95
1 1 1       1   51    1 o     916.1   71.9    786.6    93.3  0.93
1 1 1       1   51    3 f     996.9   69.8   1164.4    23.2  0.00
1 1 1       1   51    5 o    1853.5   42.4   1550.5   222.5  0.98
1 1 1       1   51    7 o     860.2   80.0    678.6   254.5  0.93
1 1 1       1   51    9 x         ?      ?   1271.3    96.2  0.00
1 1 1       1   51   11 x         ?      ?    626.8   133.5  0.00
1 1 1       1   51   13 o     417.3  114.3    366.8   273.4  0.66
1 1 1       2    4    6 o     813.5   12.9   4839.8   308.5  0.88
1 1 1       2    4    8 o    3552.1   26.3   3789.1   114.5  0.98
1 1 1       2    4   10 o    3435.5   25.8   4924.4   196.0  0.98
1 1 1       2    4   12 o    3002.6   22.6   7503.3   187.8  0.98
1 1 1       2    4   14 o    2533.0   19.5   4196.4   133.7  0.96
1 1 1       2    4   16 o    2983.5   21.4   4461.0     0.2  0.98
1 1 1       2    4   18 o    4302.2   29.7   4337.6   292.6  0.99
1 1 1       2    4   20 o    1736.5   16.5   1128.1   212.2  0.96
1 1 1       2    4   22 o    1234.1   17.7   1602.0   347.0  0.89
1 1 1       2    4   24 o    2476.0   20.3   1209.3    37.6  0.97
1 1 1       2    4   26 o    1294.3   22.7   1368.1   196.3  0.94
1 1 1       2    4   28 o     967.9   30.7    649.9   161.1  0.31
1 1 1       2    4   30 o    1494.2   26.0   1348.9   122.6  0.93
1 1 1       2    4   32 o    2456.9   24.7   2550.6   102.3  0.97
1 1 1       2    4   34 o     880.3   43.3   2263.3    64.6  0.89
1 1 1       2    4   36 o    1797.4   27.8   1817.2   283.1  0.97
1 1 1       2    4   38 o    2095.0   27.3   2329.3    92.5  0.98
1 1 1       2    4   40 o     744.2   61.3   1019.4    95.2  0.80
1 1 1       2    4   42 o     855.8   57.1    528.4   126.7  0.85
1 1 1       2    4   44 o    1522.9   37.0   1202.4    64.2  0.97
1 1 1       2    4   46 o    1851.1   37.4   1519.9    92.5  0.98
1 1 1       2    4   48 o    2057.6   35.9   1741.6   244.1  0.99
1 1 1       2    4   50 o     698.0   95.5    662.4   203.4  0.90
1 1 1       2    4   52 x         ?      ?    382.7   136.7  0.00
1 1 1       2    6    2 o    4096.1   29.8  13276.3    65.5  0.98
1 1 1       2    6    4 o    1483.6   12.7   2982.9   226.6  0.96
1 1 1       2    6    6 o    3540.6   26.1   5210.0   264.2  0.97
1 1 1       2    6    8 o    2879.8   21.7   9174.4   268.9  0.98
1 1 1       2    6   10 o    2067.2   17.0    422.2    87.5  0.57
1 1 1       2    6   12 o    1281.2   15.0    875.5   231.3  0.88
1 1 1       2    6   14 o    2359.3   19.0   3108.2   243.9  0.95
1 1 1       2    6   16 o     778.6   21.1   1717.2    16.5  0.74
1 1 1       2    6   18 o    2801.2   21.6   3852.3   254.4  0.98
1 1 1       2    6   20 o    3446.9   24.4   3398.9   229.4  0.98
1 1 1       2    6   22 o    2187.1   18.4   3083.6   274.3  0.97
1 1 1       2    6   24 o    2316.4   20.7   1646.6    30.1  0.97
1 1 1       2    6   26 o    1417.0   22.6   2452.8   308.7  0.91
1 1 1       2    6   28 o    1912.7   22.3   2424.4   264.6  0.97
1 1 1       2    6   30 o     818.4   39.0   1948.1   282.2  0.78
1 1 1       2    6   32 o     680.6   52.3    925.9    79.9  0.65
1 1 1       2    6   34 o    4021.9   33.2   5336.4   207.5  0.99
1 1 1       2    6   36 o     944.6   45.3    591.8   238.0  0.88
1 1 1       2    6   38 o    2089.1   28.0   1735.9    30.8  0.98
1 1 1       2    6   40 o    2494.6   28.4   2164.6   127.2  0.98
1 1 1       2    6   42 o    2888.4   29.9   2763.9   339.5  0.99
1 1 1       2    6   44 o    2391.3   30.6   2151.6    83.7  0.99
1 1 1       2    6   46 o    1756.7   36.3   1578.6   189.4  0.98
1 1 1       2    6   48 o    2309.1   33.6   2662.2    77.9  0.99
1 1 1       2    6   50 o    1088.3   58.0    560.6    20.4  0.92
1 1 1       2    6   52 x         ?      ?    769.4   183.9  0.00
1 1 1       2    8    2 o    4166.7   28.6   2568.2   304.5  0.99
1 1 1       2    8    4 o    3293.9   23.1   6387.7    43.5  0.96
1 1 1       2    8    6 o     288.7   31.5   2245.7    14.7  0.33
1 1 1       2    8    8 o    1926.8   16.6   4432.8    66.0  0.89
1 1 1       2    8   10 o     771.5   17.8   3702.1   203.6  0.82
1 1 1       2    8   12 o     678.9   21.2   1905.1   291.1  0.42
1 1 1       2    8   14 o    1082.2   16.5   1423.0   278.7  0.88
1 1 1       2    8   16 o     721.9   23.1   4536.4   293.0  0.74
1 1 1       2    8   18 o    3535.1   26.1   3708.5   319.6  0.98
1 1 1       2    8   20 o     730.0   25.7   1883.0   294.1  0.79
1 1 1       2    8   22 o     841.9   25.6    298.0   190.6  0.67
1 1 1       2    8   24 o    1904.8   21.1   2327.0   271.7  0.95
1 1 1       2    8   26 o    1186.6   26.4    929.9   346.8  0.87
1 1 1       2    8   28 o     912.2   31.7   1269.7   176.1  0.80
1 1 1       2    8   30 o     976.0   33.8    694.0   169.8  0.42
1 1 1       2    8   32 o     312.0   81.0   1356.8   192.6  0.39
1 1 1       2    8   34 o     679.2   56.4   1121.5   359.1  0.78
1 1 1       2    8   36 o    3748.3   31.5   2854.2   329.3  0.99
1 1 1       2    8   38 o    2357.0   27.7   1559.2   218.0  0.98
1 1 1       2    8   40 o    1590.4   32.6   1805.3   240.9  0.96
1 1 1       2    8   42 o     772.5   61.3   1039.4   214.1  0.91
1 1 1       2    8   44 o    1749.5   34.3   2189.0   359.1  0.98
1 1 1       2    8   46 o    1973.0   34.0   1740.1    70.6  0.98
1 1 1       2    8   48 o     593.6   98.9    558.2   238.4  0.87
1 1 1       2    8   50 o    1432.9   46.0   1223.1   192.6  0.97
1 1 1       2    8   52 o     790.0   84.0    306.6   313.4  0.75
1 1 1       2   10    2 o    1826.5   14.8   5272.9   131.8  0.96
1 1 1       2   10    4 o     933.0   13.4   3437.7   142.8  0.55
1 1 1       2   10    6 o     834.5   15.5   1983.8     5.6  0.62
1 1 1       2   10    8 o    1571.6   14.3   4086.9   306.6  0.92
1 1 1       2   10   10 o    3907.5   28.2   7000.5   333.9  0.99
1 1 1       2   10   12 o    1051.6   17.3   2638.7   173.0  0.84
1 1 1       2   10   14 o    1795.0   17.0   1390.8    61.8  0.94
1 1 1       2   10   16 o    3310.5   26.0    981.4   142.8  0.98
1 1 1       2   10   18 o    1178.4   19.9   2050.0   255.9  0.81
1 1 1       2   10   20 o     903.4   26.9   2140.6    95.9  0.84
1 1 1       2   10   22 o    2089.5   20.5   1034.8   295.7  0.96
1 1 1       2   10   24 o    1711.2   22.2   2330.5   219.5  0.94
1 1 1       2   10   26 o    1704.0   23.6   1269.8    73.0  0.93
1 1 1       2   10   28 o    1353.6   29.9   1552.1   359.8  0.92
1 1 1       2   10   30 o    1672.1   28.4   1729.9   110.8  0.95
1 1 1       2   10   32 o    1450.9   27.2   1134.2   103.3  0.93
1 1 1       2   10   34 f    1990.2   26.0   2585.7   287.9  0.00
1 1 1       2   10   36 o     917.6   43.8    662.4   274.2  0.63
1 1 1       2   10   38 o    2171.9   28.0   1715.7     6.6  0.97
1 1 1       2   10   40 o    1505.5   34.1   1197.9   286.6  0.95
1 1 1       2   10   42 x         ?      ?    809.7   195.1  0.00
1 1 1       2   10   44 o    1262.5   43.5   1319.0   236.8  0.96
1 1 1       2   10   46 o    1945.3   34.8   2105.8   311.6  0.99
1 1 1       2   10   48 o    1145.9   52.9    928.3   253.5  0.95
1 1 1       2   10   50 o    1343.5   47.4   1289.6   138.2  0.97
1 1 1       2   12    2 o    2089.6   16.4   5809.8     0.0  0.96
1 1 1       2   12    4 o    2175.5   16.8   3936.9    28.7  0.94
1 1 1       2   12    6 o     461.0   25.3   3060.0    59.6  0.58
1 1 1       2   12    8 o    1766.5   15.3   4562.5   105.2  0.92
1 1 1       2   12   10 o    3073.7   22.5   6488.8   237.2  0.98
1 1 1       2   12   12 o    6200.3   45.5   6647.3   270.5  0.99
1 1 1       2   12   14 o    2545.3   20.2   4485.8    34.2  0.98
1 1 1       2   12   16 o    1743.0   18.5   1086.3   125.7  0.93
1 1 1       2   12   18 o    2356.5   19.9   3405.9   119.3  0.97
1 1 1       2   12   20 o    1118.9   24.6    458.1   197.0  0.77
1 1 1       2   12   22 o     386.3   66.0   2058.3   109.8  0.43
1 1 1       2   12   24 o    1154.3   30.2   1316.4   277.3  0.85
1 1 1       2   12   26 o     556.0   75.3    709.7   112.8  0.19
1 1 1       2   12   28 o    1023.1   40.1   1263.2   203.6  0.86
1 1 1       2   12   30 o    1377.5   31.2   1132.3    20.7  0.89
1 1 1       2   12   32 o     869.2   47.3    899.6   296.8  0.86
1 1 1       2   12   34 o    1396.8   37.2   1394.0   217.7  0.93
1 1 1       2   12   36 o    1211.2   37.4    223.0   286.6  0.67
1 1 1       2   12   38 o    1294.7   34.7   1014.6   349.4  0.90
1 1 1       2   12   40 o     886.4   53.6   1051.4   141.4  0.90
1 1 1       2   12   42 o    2299.7   31.0   1819.1   270.2  0.98
1 1 1       2   12   44 o     732.9   70.5    297.8    30.9  0.77
1 1 1       2   12   46 o    1943.7   34.1   1487.2    43.6  0.98
1 1 1       2   12   48 o     621.2   92.0    264.7   125.6  0.64
1 1 1       2   12   50 o    1603.5   41.2   1732.6   310.5  0.98
1 1 1       2   14    2 o    1964.7   15.8   3714.7   354.5  0.96
1 1 1       2   14    4 o    3590.9   25.2   4899.1   114.1  0.98
1 1 1       2   14    6 o    3606.9   25.4   4192.2   205.4  0.98
1 1 1       2   14    8 o    5457.1   37.2   6553.6    38.5  0.99
1 1 1       2   14   10 o    1599.4   15.4   1301.7   157.8  0.83
1 1 1       2   14   12 o    5191.6   35.9   4863.5   192.6  0.99
1 1 1       2   14   14 o    3863.9   28.2   4313.1   310.0  0.99
1 1 1       2   14   16 o     576.1   33.9    968.6   187.4  0.26
1 1 1       2   14   18 o    1024.8   23.3    978.6    11.0  0.50
1 1 1       2   14   20 o    2281.2   21.6   3127.1    34.1  0.97
1 1 1       2   14   22 o    1482.9   26.4   2062.0   187.7  0.93
1 1 1       2   14   24 o    1677.6   26.8   1769.0   330.8  0.95
1 1 1       2   14   26 o    1134.0   39.4   1204.3   245.2  0.80
1 1 1       2   14   28 o     635.0   64.1   1686.0     6.0  0.40
1 1 1       2   14   30 o    1395.5   33.3    571.5   227.5  0.91
1 1 1       2   14   32 o    2153.7   30.4   2343.1    95.2  0.97
1 1 1       2   14   34 o     897.4   54.9    622.3   251.1  0.77
1 1 1       2   14   36 o    3400.6   33.8   3035.1    97.8  0.99
1 1 1       2   14   38 o    1530.3   39.7   1198.5   151.9  0.96
1 1 1       2   14   40 o    2559.1   30.9   1604.0   231.7  0.98
1 1 1       2   14   42 o    1480.0   45.2   1902.3    32.7  0.98
1 1 1       2   14   44 o    2808.7   32.2   2325.3   344.9  0.99
1 1 1       2   14   46 o    2129.8   35.4   2032.8   146.4  0.99
1 1 1       2   14   48 o     661.6   97.6    679.3    81.2  0.88
1 1 1       2   14   50 x         ?      ?   1519.8   318.5  0.00
1 1 1       2   16    2 o    1734.1   15.4   2489.5   319.8  0.87
1 1 1       2   16    4 f    3489.9   24.6   5336.4    76.7  0.00
1 1 1       2   16    6 o    8690.8   58.5   9405.6   211.0  1.00
1 1 1       2   16    8 o    3530.3   24.9   4656.2    51.1  0.99
1 1 1       2   16   10 o    2819.8   21.1   1126.6   275.2  0.98
1 1 1       2   16   12 o    3208.6   23.5   2806.2   184.7  0.98
1 1 1       2   16   14 o    3811.3   27.1   2559.3   355.2  0.99
1 1 1       2   16   16 o     625.7   32.9   2004.7   292.6  0.54
1 1 1       2   16   18 o    3082.6   24.9   3231.4   205.2  0.98
1 1 1       2   16   20 o    1307.8   25.3   2119.9   209.8  0.92
1 1 1       2   16   22 o    1955.1   24.9   2018.1   350.0  0.95
1 1 1       2   16   24 o     925.3   44.6   1127.4    69.1  0.81
1 1 1       2   16   26 o    1797.5   29.4   2389.5   290.0  0.96
1 1 1       2   16   28 o    2061.2   29.3   2855.6   220.4  0.97
1 1 1       2   16   30 o    3329.3   32.0   2947.4   111.6  0.99
1 1 1       2   16   32 o    3877.1   35.8   3795.8   108.6  0.99
1 1 1       2   16   34 o    3844.1   35.3   3203.5    13.6  0.99
1 1 1       2   16   36 o    1231.9   48.3   1356.1   322.3  0.93
1 1 1       2   16   38 f    1859.3   34.8   1211.6   143.2  0.00
1 1 1       2   16   40 x         ?      ?   1066.7   296.0  0.00
1 1 1       2   16   42 o     589.4   98.7    734.9   163.8  0.85
1 1 1       2   16   44 o    1984.8   43.2   2126.1    73.4  0.99
1 1 1       2   16   46 o     886.1   86.2    463.4   239.6  0.81
1 1 1       2   16   48 o     759.5   91.4    527.8    26.4  0.89
1 1 1       2   16   50 o     613.7  100.8    782.7   302.4  0.91
1 1 1       2   18    2 o     542.2   27.4    532.9   137.2  0.64
1 1 1       2   18    4 o    3477.5   24.4   4818.6   333.1  0.98
1 1 1       2   18    6 o    4985.7   34.1   6694.7    77.5  0.99
1 1 1       2   18    8 o    6245.5   42.1   5654.2   250.5  0.99
1 1 1       2   18   10 o    3167.2   22.8   1741.1    33.7  0.98
1 1 1       2   18   12 o    1465.6   17.6   2505.0   270.1  0.88
1 1 1       2   18   14 o    3567.1   26.5   5408.6   113.3  0.99
1 1 1       2   18   16 o    2103.3   21.2   2171.0   309.7  0.97
1 1 1       2   18   18 o    2103.4   24.1   1810.2   218.4  0.96
1 1 1       2   18   20 o    2314.9   23.4   2034.4   341.0  0.97
1 1 1       2   18   22 o    1144.5   30.3   1014.3   269.6  0.84
1 1 1       2   18   24 o    2693.7   28.8   2708.1   124.1  0.98
1 1 1       2   18   26 o     719.4   60.5    972.3    45.9  0.69
1 1 1       2   18   28 o    1373.5   36.9   2109.7   133.5  0.95
1 1 1       2   18   30 o     849.9   61.8    855.3    44.4  0.89
1 1 1       2   18   32 o    4633.7   40.7   5193.6   342.4  0.99
1 1 1       2   18   34 o     346.5   98.5    313.8   199.1  0.54
1 1 1       2   18   36 o    3685.9   35.7   3284.3   189.7  0.99
1 1 1       2   18   38 o     688.7   92.8    131.8   357.7  0.47
1 1 1       2   18   40 o    2290.3   36.7   2301.7   332.0  0.99
1 1 1       2   18   42 x         ?      ?   2204.4   136.5  0.00
1 1 1       2   18   44 o    1810.4   45.7   1497.6   216.6  0.98
1 1 1       2   18   46 o    1014.1   73.0    718.4    49.3  0.92
1 1 1       2   18   48 o     846.9   88.3   1233.3    84.8  0.96
1 1 1       2   20    2 o    1611.0   15.9   2836.6    63.1  0.94
1 1 1       2   20    4 o    1206.9   16.9   1548.2   302.3  0.78
1 1 1       2   20    6 o    2986.9   21.7   3965.1    42.6  0.98
1 1 1       2   20    8 o    3777.9   26.5   4423.2    57.3  0.99
1 1 1       2   20   10 o    2949.5   21.6   3248.4   265.9  0.98
1 1 1       2   20   12 o     495.6   42.1   2046.8    57.8  0.51
1 1 1       2   20   14 o    1180.7   21.7   1727.2    79.1  0.85
1 1 1       2   20   16 o     370.0   67.2    314.7   134.3  0.20
1 1 1       2   20   18 o    1246.0   25.3   1178.5    10.0  0.88
1 1 1       2   20   20 o    1414.9   29.3   1604.3   165.5  0.94
1 1 1       2   20   22 o    1040.5   38.1   1576.8    62.9  0.84
1 1 1       2   20   24 o    1512.1   30.7   2339.4    39.0  0.95
1 1 1       2   20   26 o    2521.4   29.0   2424.7   239.6  0.98
1 1 1       2   20   28 o    4046.5   36.5   4410.3   356.9  0.99
1 1 1       2   20   30 o    1047.5   49.6   1025.8   272.1  0.83
1 1 1       2   20   32 o     377.2  100.1   1033.9     7.8  0.37
1 1 1       2   20   34 o     555.0   99.3    465.7    19.8  0.44
1 1 1       2   20   36 o    1544.7   41.2    846.2   108.6  0.96
1 1 1       2   20   38 x         ?      ?   2296.7   102.0  0.00
1 1 1       2   20   40 o    1238.8   57.1   1590.2   232.2  0.95
1 1 1       2   20   42 o    3988.6   41.1   3236.2   284.0  1.00
1 1 1       2   20   44 o    2030.4   44.0   1651.9    97.3  0.99
1 1 1       2   20   46 o     846.6  104.7    498.9   168.7  0.87
1 1 1       2   20   48 x         ?      ?   1512.9   137.1  0.00
1 1 1       2   22    2 o    2374.6   18.8   3245.2    64.9  0.96
1 1 1       2   22    4 o    2106.4   17.9   1443.8   178.0  0.94
1 1 1       2   22    6 o    2260.3   18.6   2009.2   181.3  0.97
1 1 1       2   22    8 o    2045.8   19.0   2247.8     3.8  0.95
1 1 1       2   22   10 o     416.2   53.9    945.6   191.6  0.48
1 1 1       2   22   12 o     886.6   26.2    981.1   257.9  0.77
1 1 1       2   22   14 o    1897.5   21.9   1760.5   266.4  0.95
1 1 1       2   22   16 o    1898.0   22.0   2234.6    84.3  0.96
1 1 1       2   22   18 o    1192.1   29.3   1399.5    45.3  0.84
1 1 1       2   22   20 o    2343.5   23.8   2172.6   248.7  0.96
1 1 1       2   22   22 o     500.0   75.1    684.5   326.5  0.41
1 1 1       2   22   24 o    1894.6   30.3   2075.5   315.3  0.96
1 1 1       2   22   26 o    1362.2   35.9   1752.1   162.8  0.94
1 1 1       2   22   28 o    3299.1   32.9   4308.5   228.8  0.99
1 1 1       2   22   30 o    3844.4   36.4   3481.5    63.8  0.99
1 1 1       2   22   32 o    2628.9   32.5   2733.2   107.6  0.98
1 1 1       2   22   34 o    1527.5   42.7   1469.2   125.1  0.97
1 1 1       2   22   36 o    2275.5   34.9   2001.6    45.3  0.98
1 1 1       2   22   38 o    1074.4   64.6   1077.8   333.3  0.94
1 1 1       2   22   40 x         ?      ?    183.0   201.0  0.00
1 1 1       2   22   42 o     879.0   87.4    549.2    53.1  0.90
1 1 1       2   22   44 o     913.6   95.0    207.4   191.3  0.66
1 1 1       2   22   46 o     576.9  123.8    938.5   256.2  0.91
1 1 1       2   24    2 o    2798.2   21.4   3510.3   107.9  0.97
1 1 1       2   24    4 o    2222.3   19.5   1349.6   292.0  0.96
1 1 1       2   24    6 o    1002.7   23.3    226.7   251.2  0.43
1 1 1       2   24    8 o    1681.7   19.8   3181.2   157.5  0.93
1 1 1       2   24   10 o     299.9   69.4    227.4   345.2  0.12
1 1 1       2   24   12 o    1420.9   22.6   3286.2    25.4  0.91
1 1 1       2   24   14 o     573.0   51.4   1523.3   202.0  0.50
1 1 1       2   24   16 o    1251.2   27.6   2117.5   215.1  0.92
1 1 1       2   24   18 o     692.6   52.2    479.8   232.3  0.27
1 1 1       2   24   20 o    2171.0   24.6   2802.0    60.4  0.97
1 1 1       2   24   22 o     958.1   39.3   1530.2   111.8  0.89
1 1 1       2   24   24 o     293.4   84.2    487.1    27.6  0.20
1 1 1       2   24   26 o    1112.8   44.1    903.6     5.0  0.89
1 1 1       2   24   28 o    4135.2   36.6   4193.2   169.7  0.99
1 1 1       2   24   30 o    2707.1   32.0   2955.7   321.3  0.99
1 1 1       2   24   32 o    2833.8   32.1   2247.6   245.1  0.99
1 1 1       2   24   34 o    3828.6   39.0   3951.2   118.8  0.99
1 1 1       2   24   36 x         ?      ?   1656.1   203.5  0.00
1 1 1       2   24   38 o     593.0  112.4    927.0   286.9  0.90
1 1 1       2   24   40 o    1570.5   50.4   1141.8    78.4  0.97
1 1 1       2   24   42 f    1554.5   53.3   2005.1   206.1  0.00
1 1 1       2   24   44 o    1259.9   67.2   1068.7    43.1  0.96
1 1 1       2   24   46 x         ?      ?   1139.2    21.3  0.00
1 1 1       2   26    2 o    1667.6   20.2   1102.8   159.2  0.95
1 1 1       2   26    4 o     303.9   69.4    890.3    73.3  0.15
1 1 1       2   26    6 o    2935.9   23.8   2516.6    39.0  0.98
1 1 1       2   26    8 o     977.5   26.9     67.7   133.8  0.69
1 1 1       2   26   10 o     998.9   28.1    668.0   142.5  0.91
1 1 1       2   26   12 o     964.0   32.5   1156.4    89.1  0.86
1 1 1       2   26   14 o     324.6   77.8    483.5   331.7  0.24
1 1 1       2   26   16 o    2237.5   24.2   2532.8   150.0  0.97
1 1 1       2   26   18 o    1960.3   25.7   2871.7    61.5  0.96
1 1 1       2   26   20 o     605.7   62.6    503.4   199.6  0.56
1 1 1       2   26   22 o    1181.7   35.5   1068.1   202.1  0.94
1 1 1       2   26   24 o    2897.9   27.6   1319.8   315.1  0.98
1 1 1       2   26   26 o    2590.4   30.6   2720.0   103.2  0.98
1 1 1       2   26   28 o    3596.7   33.5   3365.0    54.2  0.99
1 1 1       2   26   30 o    4113.7   40.2   4042.9   253.4  0.99
1 1 1       2   26   32 o     872.8   68.7   1120.2   248.4  0.89
1 1 1       2   26   34 o    2069.6   37.5   2102.2   304.0  0.98
1 1 1       2   26   36 o    1736.0   43.5   1244.6   231.4  0.97
1 1 1       2   26   38 x         ?      ?   2048.7   210.5  0.00
1 1 1       2   26   40 o     686.2  107.5    902.3   211.7  0.90
1 1 1       2   26   42 o    1923.8   46.7   1448.8    48.8  0.98
1 1 1       2   26   44 o    1025.8   80.9   1486.9   266.8  0.97
1 1 1       2   28    2 o    1305.5   25.5   1664.4   218.2  0.94
1 1 1       2   28    4 o    1858.2   21.7   1854.4   162.7  0.96
1 1 1       2   28    6 o    1847.3   22.9   2741.9    19.8  0.96
1 1 1       2   28    8 o    3104.6   25.3   3637.2   180.2  0.99
1 1 1       2   28   10 o     711.4   45.4    733.3   104.6  0.59
1 1 1       2   28   12 o    2640.2   24.2   2015.4    15.9  0.97
1 1 1       2   28   14 o     450.2   78.4     92.2   138.0  0.27
1 1 1       2   28   16 o    1930.5   25.3   3050.4   256.3  0.97
1 1 1       2   28   18 o    4055.3   33.8   4199.9   260.8  0.99
1 1 1       2   28   20 o    1378.0   32.6   1944.6   181.7  0.95
1 1 1       2   28   22 o    1957.6   28.0   2947.8    10.2  0.98
1 1 1       2   28   24 o    3190.8   28.8   2379.5   106.7  0.99
1 1 1       2   28   26 o    2945.5   29.3   2614.6   179.5  0.98
1 1 1       2   28   28 o    3290.6   31.0   3308.9   311.4  0.99
1 1 1       2   28   30 o    1602.6   38.3   1019.5   185.5  0.94
1 1 1       2   28   32 o    1267.3   46.6   1128.4   100.0  0.94
1 1 1       2   28   34 o     382.7  105.6    310.7   188.8  0.33
1 1 1       2   28   36 o     261.3   89.1    138.1   106.9  0.38
1 1 1       2   28   38 o    2550.3   37.7   2337.9   307.9  0.99
1 1 1       2   28   40 o    1501.6   54.1    928.2    25.0  0.97
1 1 1       2   28   42 o     571.0  127.5    345.1   244.0  0.69
1 1 1       2   28   44 x         ?      ?   1549.3   279.9  0.00
1 1 1       2   30    2 o    1985.7   23.2   2686.1    98.3  0.96
1 1 1       2   30    4 o    1130.8   31.7   1335.5    41.9  0.86
1 1 1       2   30    6 o     914.5   37.5    537.6    82.7  0.53
1 1 1       2   30    8 o    1064.2   32.9    619.6   230.7  0.89
1 1 1       2   30   10 o     360.1   82.9    451.8   300.0  0.36
1 1 1       2   30   12 o    1024.1   38.5    902.3    59.1  0.53
1 1 1       2   30   14 o    1870.2   26.5   3343.6   229.3  0.97
1 1 1       2   30   16 o     648.8   61.7    808.1   331.5  0.71
1 1 1       2   30   18 o    1588.1   29.8   2740.3    60.1  0.96
1 1 1       2   30   20 o     535.8   81.7    223.9    15.1  0.21
1 1 1       2   30   22 o    2817.5   28.2   2916.9   180.8  0.99
1 1 1       2   30   24 o    2469.1   28.0   2339.2   197.9  0.98
1 1 1       2   30   26 o    2403.4   28.2   2250.6   298.4  0.98
1 1 1       2   30   28 o    1122.1   44.1   1800.6   288.7  0.95
1 1 1       2   30   30 o    1046.7   50.1    730.3   158.9  0.89
1 1 1       2   30   32 o    2166.9   35.2   1914.9   309.5  0.98
1 1 1       2   30   34 o     434.2  103.0    317.1     8.8  0.45
1 1 1       2   30   36 o    1182.7   61.1   1385.2   107.6  0.97
1 1 1       2   30   38 o    1067.1   73.6   1120.6    91.8  0.96
1 1 1       2   30   40 o     866.3   97.2   1078.7   349.7  0.95
1 1 1       2   30   42 x         ?      ?   1570.1   143.4  0.00
1 1 1       2   32    2 o    1578.1   25.7   1942.5    37.4  0.94
1 1 1       2   32    4 o    2371.9   24.4   1980.7    11.7  0.97
1 1 1       2   32    6 o     493.4   74.4   1310.8   205.6  0.63
1 1 1       2   32    8 o    1770.2   27.3   2244.8    37.3  0.95
1 1 1       2   32   10 o    3533.6   29.8   3795.2   273.0  0.99
1 1 1       2   32   12 o     976.2   40.9   1004.9   178.7  0.82
1 1 1       2   32   14 o    4229.4   34.1   3113.3   104.8  0.99
1 1 1       2   32   16 o     970.5   44.7   1090.7     7.9  0.89
1 1 1       2   32   18 o    1793.6   29.6   1468.2   146.6  0.96
1 1 1       2   32   20 o    1353.2   41.2   1105.6   168.9  0.89
1 1 1       2   32   22 o    2927.5   29.1   2281.6    74.6  0.98
1 1 1       2   32   24 o    2219.4   30.2    561.7   279.1  0.95
1 1 1       2   32   26 o     549.3   85.7    452.8   237.3  0.61
1 1 1       2   32   28 o    2909.8   29.7   2761.8     8.2  0.99
1 1 1       2   32   30 o     527.5   99.7    720.9   282.1  0.86
1 1 1       2   32   32 o    3596.4   35.5   3510.0   208.5  1.00
1 1 1       2   32   34 o    2612.6   36.6   2215.6     4.2  0.99
1 1 1       2   32   36 o    1124.0   65.7   1181.2    16.3  0.96
1 1 1       2   32   38 o     937.8   90.6    990.1   205.2  0.95
1 1 1       2   32   40 o     848.0   97.4    995.8   259.0  0.94
1 1 1       2   34    2 o     595.1   63.2    772.8   211.9  0.64
1 1 1       2   34    4 o    1680.2   26.8   1726.9    16.4  0.96
1 1 1       2   34    6 o    2955.5   27.2   3048.0   330.9  0.99
1 1 1       2   34    8 o    1148.0   37.2   1058.6   250.2  0.88
1 1 1       2   34   10 o    1477.3   31.5    857.3   145.6  0.92
1 1 1       2   34   12 o     682.2   69.1    300.9   201.9  0.11
1 1 1       2   34   14 o    1815.0   29.0   1921.0   222.5  0.96
1 1 1       2   34   16 o    1283.7   36.6   1806.9   227.3  0.92
1 1 1       2   34   18 o    1509.0   34.3   1719.8   256.9  0.96
1 1 1       2   34   20 o    2963.5   29.1   3040.6    64.2  0.99
1 1 1       2   34   22 o    3798.7   33.8   4106.5   351.6  0.99
1 1 1       2   34   24 o    2140.1   29.7   2112.6    95.9  0.98
1 1 1       2   34   26 o     294.4   91.3    321.6    86.9  0.11
1 1 1       2   34   28 o    1653.7   32.8   1734.4   100.5  0.97
1 1 1       2   34   30 o    1074.9   52.0    678.8   342.1  0.91
1 1 1       2   34   32 o     688.5   83.3    781.9   133.1  0.89
1 1 1       2   34   34 o     801.8   71.8    692.2     9.4  0.89
1 1 1       2   34   36 o     715.5   99.7    586.3   193.3  0.88
1 1 1       2   34   38 o    1457.5   58.3   1815.7   177.5  0.98
1 1 1       2   34   40 o     674.9  118.0    802.7   286.6  0.92
1 1 1       2   36    2 o    1241.0   33.7   1404.6   160.2  0.93
1 1 1       2   36    4 o    1952.9   27.0   1592.7   222.1  0.96
1 1 1       2   36    6 o     530.1   77.7   1037.6     2.7  0.73
1 1 1       2   36    8 o    4943.2   40.1   4389.8   253.0  1.00
1 1 1       2   36   10 o     339.6   91.3    332.6   355.9  0.33
1 1 1       2   36   12 o    1142.0   42.1   1663.6    36.7  0.95
1 1 1       2   36   14 o    1627.6   31.6   2184.9   328.0  0.97
1 1 1       2   36   16 o     654.6   77.1    352.1   198.4  0.71
1 1 1       2   36   18 o    1083.4   45.8   1060.1   318.9  0.93
1 1 1       2   36   20 o    1921.5   31.0   1959.4   232.6  0.97
1 1 1       2   36   22 o    3926.7   35.3   3138.0   124.9  0.99
1 1 1       2   36   24 x         ?      ?    742.3   259.0  0.00
1 1 1       2   36   26 o    1943.7   34.0   1439.7   350.7  0.98
1 1 1       2   36   28 o     276.9   88.4    693.4    37.5  0.63
1 1 1       2   36   30 o    1122.4   51.9   1104.4   108.8  0.96
1 1 1       2   36   32 o     340.6  102.1    288.6   305.9  0.38
1 1 1       2   36   34 o     385.6  106.1    857.0    89.1  0.84
1 1 1       2   36   36 o    1058.9   70.5    976.3    58.4  0.95
1 1 1       2   36   38 x         ?      ?   1306.3   233.0  0.00
1 1 1       2   38    2 f    2273.7   26.2   1873.2     3.5  0.00
1 1 1       2   38    4 o     856.8   52.1   1297.3   320.6  0.89
1 1 1       2   38    6 o    4753.8   38.3   4087.6   182.3  0.99
1 1 1       2   38    8 o     929.8   50.3   1607.7   216.3  0.85
1 1 1       2   38   10 o    2458.9   28.0   1958.7     7.7  0.98
1 1 1       2   38   12 o    1253.9   41.0   1049.9   351.3  0.89
1 1 1       2   38   14 f    1535.4   34.6   1577.1   220.6  0.00
1 1 1       2   38   16 o     723.1   73.6   1089.4   346.1  0.88
1 1 1       2   38   18 o     997.7   53.4   1396.2   315.9  0.92
1 1 1       2   38   20 x         ?      ?   1497.5   159.9  0.00
1 1 1       2   38   22 o    1388.8   41.7   1116.1   121.9  0.96
1 1 1       2   38   24 o     530.8  104.0    452.5   263.2  0.63
1 1 1       2   38   26 x         ?      ?   2106.8   210.0  0.00
1 1 1       2   38   28 o    2146.8   33.8   1946.7    24.3  0.99
1 1 1       2   38   30 o     642.1   97.8    448.5   171.5  0.86
1 1 1       2   38   32 o    1967.8   36.2   2591.0   258.5  0.99
1 1 1       2   38   34 o    1954.6   37.4   1886.6    44.3  0.99
1 1 1       2   38   36 x         ?      ?    530.0   359.9  0.00
1 1 1       2   40    2 o    1267.2   37.7   1872.0   269.3  0.95
1 1 1       2   40    4 o    1132.7   41.3    852.1    15.6  0.91
1 1 1       2   40    6 o    4064.2   34.4   3491.6   335.3  0.99
1 1 1       2   40    8 o     416.2  100.3   1124.1   139.6  0.72
1 1 1       2   40   10 o    2790.6   29.8   2786.5   115.6  0.99
1 1 1       2   40   12 o    1467.9   38.5   1249.1   311.3  0.95
1 1 1       2   40   14 o    3562.4   32.1   3723.2   215.5  0.99
1 1 1       2   40   16 x         ?      ?   1088.6   150.2  0.00
1 1 1       2   40   18 o    1012.2   59.7    760.3   355.4  0.87
1 1 1       2   40   20 o    2696.6   31.4   2685.6   321.5  0.99
1 1 1       2   40   22 x         ?      ?    930.7   335.2  0.00
1 1 1       2   40   24 o    2185.3   33.8   2122.9   335.4  0.99
1 1 1       2   40   26 o    2069.0   34.5   2038.1   142.6  0.99
1 1 1       2   40   28 o    1732.4   36.5   1775.6   133.2  0.98
1 1 1       2   40   30 f     657.9   99.6    753.1   281.2  0.00
1 1 1       2   40   32 o     344.0  102.1    570.8   298.3  0.70
1 1 1       2   40   34 o     597.1  104.9    288.2   159.0  0.74
1 1 1       2   42    2 o    2795.4   29.6   2450.8   109.7  0.99
1 1 1       2   42    4 o     522.9   97.6    450.6   170.5  0.59
1 1 1       2   42    6 o     768.4   67.9    598.7    44.2  0.66
1 1 1       2   42    8 o    2478.6   30.6   1351.1    38.8  0.98
1 1 1       2   42   10 x         ?      ?   2149.8     4.4  0.00
1 1 1       2   42   12 o    1754.6   34.3   1718.0   245.7  0.98
1 1 1       2   42   14 o    1003.9   58.2   1012.4   295.0  0.92
1 1 1       2   42   16 o    1012.1   56.8    916.0   354.3  0.92
1 1 1       2   42   18 x         ?      ?    401.8   102.4  0.00
1 1 1       2   42   20 o     619.8  101.2   1630.4   135.9  0.93
1 1 1       2   42   22 o    1230.1   52.7   1368.8   209.3  0.97
1 1 1       2   42   24 o    2242.6   36.2   1955.0   325.9  0.99
1 1 1       2   42   26 o     567.8  108.1    829.5   346.5  0.88
1 1 1       2   42   28 o    2710.7   35.1   2602.2   108.9  0.99
1 1 1       2   42   30 x         ?      ?    991.8   356.0  0.00
1 1 1       2   44    2 o    1534.0   37.2   1157.1   243.9  0.97
1 1 1       2   44    4 f    1448.6   39.5   1432.9   140.7  0.00
1 1 1       2   44    6 o     817.6   67.6   1218.4   234.6  0.92
1 1 1       2   44    8 o    1424.1   43.6   1315.0   145.6  0.97
1 1 1       2   44   10 o    1768.1   36.4   1545.3   125.7  0.98
1 1 1       2   44   12 o    1629.9   38.7   2141.9   288.0  0.98
1 1 1       2   44   14 o    1796.7   40.0   1080.2    60.7  0.97
1 1 1       2   44   16 o    1148.1   54.5    733.6    19.1  0.95
1 1 1       2   44   18 o     852.0   74.5    709.4    82.5  0.90
1 1 1       2   44   20 o     891.5   71.0   1424.8   217.6  0.96
1 1 1       2   44   22 o    2067.8   37.0   1833.6   124.5  0.99
1 1 1       2   44   24 o    1046.3   63.5   1125.6   137.8  0.96
1 1 1       2   44   26 o     469.6  113.1   1273.2    47.2  0.91
1 1 1       2   44   28 x         ?      ?    882.7   266.4  0.00
1 1 1       2   46    2 x         ?      ?   1626.6   272.8  0.00
1 1 1       2   46    4 o    2411.0   32.8   1869.4    53.5  0.99
1 1 1       2   46    6 o    2174.2   40.3   2053.2   296.6  0.99
1 1 1       2   46    8 o     972.6   62.0   1181.2   242.1  0.94
1 1 1       2   46   10 o    1603.2   41.1   1670.5   202.0  0.98
1 1 1       2   46   12 o     608.0  103.1    410.7   291.7  0.78
1 1 1       2   46   14 o    1865.5   37.5   1453.8    83.7  0.98
1 1 1       2   46   16 o    3223.4   34.1   3065.3   196.2  1.00
1 1 1       2   46   18 o    1018.5   66.6   1037.0    42.4  0.95
1 1 1       2   46   20 o    2612.1   35.1   2445.9    53.7  0.99
1 1 1       2   46   22 o    2285.8   36.5   2351.5   284.6  0.99
1 1 1       2   46   24 x         ?      ?   1202.2   139.6  0.00
1 1 1       2   48    2 o     635.9   96.8    341.8   132.1  0.78
1 1 1       2   48    4 o     978.3   64.4    718.4   351.9  0.93
1 1 1       2   48    6 o    1004.0   62.0   1143.1   102.3  0.96
1 1 1       2   48    8 o     951.1   68.9    949.7   318.5  0.95
1 1 1       2   48   10 o    1339.9   59.3   1153.5   261.4  0.96
1 1 1       2   48   12 o    1498.2   45.4   1354.0    31.0  0.98
1 1 1       2   48   14 o    1032.9   66.5   1315.9    19.8  0.96
1 1 1       2   48   16 o     561.9  109.6    628.5   184.2  0.86
1 1 1       2   48   18 o    1549.6   46.8   1638.4   253.0  0.98
1 1 1       2   48   20 x         ?      ?   2047.0    81.6  0.00
1 1 1       2   50    2 o     326.2  100.9    173.3    40.0  0.12
1 1 1       2   50    4 o    1264.5   54.5   1118.0   222.1  0.97
1 1 1       2   50    6 o     667.2   99.1    632.9   266.4  0.89
1 1 1       2   50    8 o    1168.6   62.1   1379.6    56.9  0.97
1 1 1       2   50   10 o    1894.4   40.7   1880.5   116.4  0.99
1 1 1       2   50   12 o    1088.1   62.4    760.3   301.0  0.94
1 1 1       2   50   14 x         ?      ?    218.2    71.3  0.00
1 1 1       2   50   16 o     653.6  106.6    744.2   114.0  0.91
1 1 1       2   52    2 x         ?      ?    303.6    35.3  0.00
1 1 1       2   52    4 x         ?      ?   1379.4   104.3  0.00
1 1 1       2   52    6 x         ?      ?   1803.1   293.9  0.00
1 1 1       2   52    8 o     854.9   84.1    927.2   293.5  0.94
1 1 1       3    5    5 f    3057.8   21.6  14065.7   334.8  0.00
1 1 1       3    5    7 o    1916.3   16.0   1084.5   331.8  0.92
1 1 1       3    5    9 o    4948.2   36.8   4738.4   169.4  0.99
1 1 1       3    5   11 o    1847.3   16.1   2949.9   119.0  0.87
1 1 1       3    5   13 o    4273.8   31.6   4825.5   264.0  0.99
1 1 1       3    5   15 o    3889.0   28.5   4099.1   219.5  0.98
1 1 1       3    5   17 o    2468.6   19.3   1571.6    22.3  0.97
1 1 1       3    5   19 o    3159.8   22.7   4279.2   314.1  0.98
1 1 1       3    5   21 o    1993.6   17.3   2515.7   250.1  0.95
1 1 1       3    5   23 o     902.8   23.3    754.4   118.5  0.43
1 1 1       3    5   25 o    2230.1   20.6   2153.0    17.3  0.97
1 1 1       3    5   27 o    1420.2   22.6   2123.9   307.9  0.95
1 1 1       3    5   29 o     830.8   37.5    862.3   284.7  0.70
1 1 1       3    5   31 o    1055.9   34.0    845.4   180.1  0.83
1 1 1       3    5   33 o    2606.1   25.6   2044.0   266.9  0.97
1 1 1       3    5   35 o    2149.6   26.0   2273.9   171.1  0.97
1 1 1       3    5   37 o    3059.2   28.5   3669.5    34.9  0.99
1 1 1       3    5   39 o    1133.6   42.3   1215.4   136.4  0.86
1 1 1       3    5   41 o    1352.7   38.5   1605.0    33.7  0.95
1 1 1       3    5   43 x         ?      ?    648.9   342.6  0.00
1 1 1       3    5   45 o     589.1   90.2    560.5   208.1  0.59
1 1 1       3    5   47 o    2103.4   33.8   2412.8   154.4  0.99
1 1 1       3    5   49 o     640.0   99.6    349.0    36.1  0.77
1 1 1       3    5   51 o     628.9  104.9    360.6    54.7  0.80
1 1 1       3    7    3 o    2400.4   18.9   3946.8   159.5  0.94
1 1 1       3    7    5 o    4686.4   32.5   1229.9     7.7  0.98
1 1 1       3    7    7 o    1843.0   14.9   9472.2   236.5  0.95
1 1 1       3    7    9 o    1658.3   15.1   4160.9   326.3  0.94
1 1 1       3    7   11 o    1438.3   15.4   3563.3   110.3  0.89
1 1 1       3    7   13 o    1528.0   15.6   4295.3   256.0  0.94
1 1 1       3    7   15 o    1058.8   17.5   2268.6   332.2  0.85
1 1 1       3    7   17 o     717.3   24.3   1031.8    97.4  0.75
1 1 1       3    7   19 o    2586.2   20.7   2480.7   290.2  0.97
1 1 1       3    7   21 o    2521.0   20.6   3116.0   272.0  0.97
1 1 1       3    7   23 o    2871.6   23.2   2749.7   343.2  0.98
1 1 1       3    7   25 o     974.4   27.2    693.2   187.8  0.89
1 1 1       3    7   27 o     393.3   63.7   1316.2   282.7  0.36
1 1 1       3    7   29 o    1185.1   26.9   1275.2   222.2  0.83
1 1 1       3    7   31 o    1603.1   26.5   1397.8   295.2  0.88
1 1 1       3    7   33 o    1079.1   36.1   2023.4   126.4  0.90
1 1 1       3    7   35 o    1864.5   27.4   2298.1   276.6  0.97
1 1 1       3    7   37 o    5074.4   40.8   4245.7   290.9  1.00
1 1 1       3    7   39 o    1340.1   35.7   1102.1    72.2  0.94
1 1 1       3    7   41 f    2327.4   29.2   2370.5   250.6  0.00
1 1 1       3    7   43 x         ?      ?   3318.6    30.9  0.00
1 1 1       3    7   45 o    1435.8   41.1   1211.4   122.6  0.97
1 1 1       3    7   47 o    1016.7   57.0   1109.2   336.3  0.95
1 1 1       3    7   49 o     941.8   65.6    441.6   170.4  0.89
1 1 1       3    7   51 o    1020.8   64.1    876.8   159.1  0.95
1 1 1       3    9    3 o    1131.5   13.0   1596.7   164.9  0.91
1 1 1       3    9    5 o     917.2   13.5   5900.2    54.9  0.90
1 1 1       3    9    7 o    1295.7   13.5   4739.1   328.1  0.69
1 1 1       3    9    9 o    2317.1   18.6   1704.2    12.5  0.95
1 1 1       3    9   11 o    1515.6   15.9   2121.5   258.7  0.79
1 1 1       3    9   13 o    2993.9   22.9   3443.7   205.9  0.98
1 1 1       3    9   15 o    2431.0   19.7   3201.1   248.1  0.97
1 1 1       3    9   17 o    1186.7   18.3   3166.6   348.6  0.89
1 1 1       3    9   19 o    1745.6   17.9    490.6    19.2  0.94
1 1 1       3    9   21 o    1399.6   18.9   2707.9    28.9  0.92
1 1 1       3    9   23 o    2060.4   21.0   1863.0   246.4  0.95
1 1 1       3    9   25 o     876.1   35.9    676.5   196.9  0.50
1 1 1       3    9   27 o    1383.5   25.6   1564.4    39.5  0.92
1 1 1       3    9   29 o     251.6   75.7    107.9    51.9  0.16
1 1 1       3    9   31 o    1504.6   26.2   2170.7   121.5  0.95
1 1 1       3    9   33 o     961.6   39.2   1900.1   237.2  0.91
1 1 1       3    9   35 o    2769.9   26.9   3164.2   303.2  0.98
1 1 1       3    9   37 o    1375.0   33.4   1879.4    58.8  0.95
1 1 1       3    9   39 o    2997.9   29.4   2986.1   292.9  0.99
1 1 1       3    9   41 o    1463.5   35.0   1055.0    94.2  0.95
1 1 1       3    9   43 o     259.6   83.4   1005.9   278.8  0.61
1 1 1       3    9   45 x         ?      ?   2346.0    34.1  0.00
1 1 1       3    9   47 o    1368.1   44.3   1117.3   229.3  0.97
1 1 1       3    9   49 o     476.4  109.4    841.4   153.5  0.87
1 1 1       3    9   51 x         ?      ?    327.4   182.8  0.00
1 1 1       3   11    3 o    3273.1   23.0   1589.4   184.9  0.96
1 1 1       3   11    5 o     841.9   14.9   5221.9    64.5  0.57
1 1 1       3   11    7 o     507.7   23.0   3777.5   192.2  0.70
1 1 1       3   11    9 o    3649.3   25.7   5801.7   333.5  0.99
1 1 1       3   11   11 o    4214.2   31.0   5804.0   345.2  0.99
1 1 1       3   11   13 o    2868.3   22.6   4501.8   111.5  0.98
1 1 1       3   11   15 o    1884.6   17.4    569.5   179.8  0.87
1 1 1       3   11   17 o    2987.0   23.0   2494.7   186.0  0.98
1 1 1       3   11   19 o     269.0   61.3   1402.7   353.9  0.41
1 1 1       3   11   21 o    1645.2   19.9   2964.3   184.8  0.93
1 1 1       3   11   23 o    1213.6   24.5    762.5    99.0  0.86
1 1 1       3   11   25 o    1232.1   27.2   2376.1   267.1  0.88
1 1 1       3   11   27 o    1141.3   32.7     73.5   162.6  0.65
1 1 1       3   11   29 f    1602.1   27.9    514.6    85.8  0.00
1 1 1       3   11   31 o     428.8   83.3    812.0    89.9  0.43
1 1 1       3   11   33 o    1754.9   29.7   1778.1   277.7  0.95
1 1 1       3   11   35 o    1429.7   32.6   1278.4   190.1  0.94
1 1 1       3   11   37 o    2875.0   29.7   2829.5   357.0  0.99
1 1 1       3   11   39 o    1780.8   30.0   2223.3    49.9  0.97
1 1 1       3   11   41 o     909.6   50.0   1448.7   269.0  0.94
1 1 1       3   11   43 o     680.4   70.2    999.3   186.2  0.89
1 1 1       3   11   45 o     570.8   94.6    573.1   304.5  0.84
1 1 1       3   11   47 o    2973.8   33.6   2380.5    34.4  0.99
1 1 1       3   11   49 o    1016.1   59.0    802.8   352.4  0.93
1 1 1       3   11   51 x         ?      ?   1351.0   285.6  0.00
1 1 1       3   13    3 o    1457.5   14.2   2240.6   145.9  0.85
1 1 1       3   13    5 o    4221.5   29.4   6446.6   357.8  0.99
1 1 1       3   13    7 o    4285.2   30.4   9981.0    98.7  0.99
1 1 1       3   13    9 o    2364.8   18.1   4265.2   206.7  0.97
1 1 1       3   13   11 o    3614.1   25.3   3649.1   235.9  0.99
1 1 1       3   13   13 o    2658.5   20.8   4199.7   353.9  0.98
1 1 1       3   13   15 o    2420.3   19.9   3115.7    80.4  0.97
1 1 1       3   13   17 o    1627.6   18.3   1455.6   129.8  0.92
1 1 1       3   13   19 o     922.0   23.6    863.5   109.3  0.70
1 1 1       3   13   21 o    1604.9   22.6   1753.9   310.0  0.95
1 1 1       3   13   23 o     495.7   70.5   1349.4   130.7  0.70
1 1 1       3   13   25 o    1456.0   26.4   2390.3   335.9  0.94
1 1 1       3   13   27 o    1091.4   34.7    975.2   160.1  0.79
1 1 1       3   13   29 o     349.9   86.2   1089.8   357.4  0.26
1 1 1       3   13   31 o    1902.9   28.0    948.3   200.2  0.96
1 1 1       3   13   33 f    1199.9   38.5   1971.2   279.1  0.00
1 1 1       3   13   35 o     594.4   80.6    744.5   243.4  0.60
1 1 1       3   13   37 o    1963.0   32.1   2534.1    90.2  0.98
1 1 1       3   13   39 o     662.6   82.2     93.4   290.6  0.60
1 1 1       3   13   41 x         ?      ?    926.4   117.1  0.00
1 1 1       3   13   43 o    3437.6   35.1   3175.1   348.9  0.99
1 1 1       3   13   45 o    2154.1   34.3   2035.1   276.8  0.99
1 1 1       3   13   47 o    2051.3   34.2   1697.1   126.6  0.99
1 1 1       3   13   49 o    2176.3   35.5   2015.1   354.8  0.99
1 1 1       3   15    3 o    4091.1   28.3   5444.0    68.5  0.99
1 1 1       3   15    5 o    5449.4   37.5   6252.7   188.8  0.99
1 1 1       3   15    7 o    1298.1   15.6   1991.2   262.9  0.87
1 1 1       3   15    9 o    4462.7   30.5   3398.6    52.2  0.99
1 1 1       3   15   11 o    1846.6   16.6   2482.5   211.5  0.95
1 1 1       3   15   13 o    1030.9   17.9   1465.5   146.9  0.89
1 1 1       3   15   15 o    4294.0   32.2   4574.5   332.3  0.99
1 1 1       3   15   17 o    1948.8   19.0   3446.6   284.3  0.96
1 1 1       3   15   19 o    1975.0   20.8   1778.9   117.1  0.95
1 1 1       3   15   21 o    2648.1   25.0   4097.1    87.4  0.98
1 1 1       3   15   23 o    1687.2   23.6   1940.7   333.1  0.93
1 1 1       3   15   25 o    1482.2   29.2   2205.9     0.9  0.95
1 1 1       3   15   27 o    2265.2   28.0   2006.4   307.3  0.96
1 1 1       3   15   29 o    2180.6   29.0   2653.0   160.5  0.98
1 1 1       3   15   31 o    2484.0   30.1   2918.8   105.7  0.98
1 1 1       3   15   33 o    2697.7   29.4   1906.7    86.1  0.98
1 1 1       3   15   35 o    4565.2   39.4   3416.3   354.2  0.99
1 1 1       3   15   37 o     653.1   77.9    912.7   231.3  0.84
1 1 1       3   15   39 o     936.3   54.6    951.0   132.9  0.91
1 1 1       3   15   41 o    2916.0   32.2   3072.3   248.6  0.99
1 1 1       3   15   43 o     533.3  105.8    361.7    87.2  0.75
1 1 1       3   15   45 o    2362.9   36.2   2307.9    65.1  0.99
1 1 1       3   15   47 o     935.1   66.7   1242.9   177.6  0.96
1 1 1       3   15   49 o    1153.8   61.0   1129.3   311.9  0.97
1 1 1       3   17    3 o    5014.5   34.3   6945.6   354.0  0.99
1 1 1       3   17    5 o    6371.8   43.2   6667.4   135.5  1.00
1 1 1       3   17    7 o    5294.4   36.1   4400.0   283.4  0.99
1 1 1       3   17    9 o    3700.7   25.9   2850.8   143.2  0.99
1 1 1       3   17   11 o    1806.7   17.3   4082.2   316.3  0.92
1 1 1       3   17   13 o    2763.8   20.6   2709.7   213.2  0.97
1 1 1       3   17   15 o    4430.5   32.6   5513.1    62.0  0.99
1 1 1       3   17   17 o     817.2   32.0   1412.3   287.1  0.86
1 1 1       3   17   19 o    1356.2   25.0    600.9   176.4  0.89
1 1 1       3   17   21 o    2077.7   23.0   1580.0   280.8  0.95
1 1 1       3   17   23 o    1657.1   27.9   1255.7   182.0  0.94
1 1 1       3   17   25 o    1398.9   31.2   1749.4    65.3  0.93
1 1 1       3   17   27 o     605.5   78.1   1120.4   193.0  0.69
1 1 1       3   17   29 o    1398.4   36.0   2173.5   101.2  0.94
1 1 1       3   17   31 o    2409.4   29.1   2577.0    26.4  0.98
1 1 1       3   17   33 o    3324.9   31.6   3332.8   311.3  0.99
1 1 1       3   17   35 o    1203.8   48.4   1879.5   257.6  0.93
1 1 1       3   17   37 o    2266.1   32.1   2172.1   146.7  0.98
1 1 1       3   17   39 o    2499.9   34.1   1904.6   282.3  0.98
1 1 1       3   17   41 o     912.5   74.5    968.6   296.4  0.93
1 1 1       3   17   43 o     920.4   76.5    872.5   176.0  0.94
1 1 1       3   17   45 o    2018.3   41.4   1719.3   140.2  0.98
1 1 1       3   17   47 f     498.5  118.1    378.5   182.9  0.00
1 1 1       3   17   49 x         ?      ?    364.6    41.7  0.00
1 1 1       3   19    3 o    1998.2   16.6   2727.3   287.2  0.97
1 1 1       3   19    5 o    4386.8   30.9   4889.8     0.9  0.99
1 1 1       3   19    7 o    3303.0   23.5   5614.7    78.6  0.98
1 1 1       3   19    9 o    4042.9   28.2   3732.2   294.8  0.99
1 1 1       3   19   11 o    1084.1   20.4    869.2    94.2  0.84
1 1 1       3   19   13 o    1983.9   18.7   2400.9    36.8  0.95
1 1 1       3   19   15 o    1360.0   20.8   2290.8   186.4  0.90
1 1 1       3   19   17 o     722.1   36.4    512.4   312.6  0.77
1 1 1       3   19   19 o    1556.0   23.3   1732.9   261.8  0.93
1 1 1       3   19   21 o     666.5   50.8   1639.4   108.4  0.79
1 1 1       3   19   23 o    2389.0   25.7   3086.9    48.6  0.97
1 1 1       3   19   25 o     585.1   64.1   2042.9   256.4  0.81
1 1 1       3   19   27 o    1647.6   31.1   2608.4    17.6  0.95
1 1 1       3   19   29 o    1777.6   32.3   1251.6   314.4  0.94
1 1 1       3   19   31 o    2584.4   30.9   2977.0   282.1  0.98
1 1 1       3   19   33 o    1644.9   37.4   2179.0     8.1  0.96
1 1 1       3   19   35 o    3355.4   34.6   2299.3   166.1  0.99
1 1 1       3   19   37 o     990.1   62.4   1357.8   190.4  0.93
1 1 1       3   19   39 x         ?      ?   2132.4     8.3  0.00
1 1 1       3   19   41 o    2007.5   40.6   1378.9    18.0  0.98
1 1 1       3   19   43 o    3024.8   38.2   2540.9   205.4  0.99
1 1 1       3   19   45 o     996.8   82.0    865.8   270.2  0.92
1 1 1       3   19   47 o    1411.7   58.1   1378.3   155.1  0.98
1 1 1       3   19   49 o    1108.5   75.6   1304.3   133.4  0.97
1 1 1       3   21    3 o     233.2   56.6   1949.2    44.9  0.43
1 1 1       3   21    5 o    2498.9   19.3   2267.6   248.6  0.96
1 1 1       3   21    7 o    2903.7   21.4   4507.1    46.9  0.98
1 1 1       3   21    9 o    1425.3   18.2   1314.2   313.5  0.93
1 1 1       3   21   11 o    2256.0   20.9   2176.8   250.0  0.94
1 1 1       3   21   13 o    1426.3   20.1   2383.9    15.2  0.93
1 1 1       3   21   15 o    1250.4   23.4   2038.5   196.0  0.89
1 1 1       3   21   17 o     594.8   46.9    591.7     8.6  0.09
1 1 1       3   21   19 o     636.6   48.2    817.7   294.7  0.12
1 1 1       3   21   21 o    1203.0   36.2   1249.2   226.6  0.88
1 1 1       3   21   23 o     393.1   88.4   1182.0   322.6  0.42
1 1 1       3   21   25 o    1922.0   28.3   1412.7   248.0  0.93
1 1 1       3   21   27 o    1621.7   31.9   1710.6   310.9  0.94
1 1 1       3   21   29 o    2191.7   31.1   2598.4   137.2  0.97
1 1 1       3   21   31 o    1740.2   36.1   1055.0    45.2  0.94
1 1 1       3   21   33 o    1672.3   37.8   1061.8    63.8  0.93
1 1 1       3   21   35 o    3619.8   35.9   3334.5    74.6  0.99
1 1 1       3   21   37 o    2693.8   34.1   2889.0    19.9  0.99
1 1 1       3   21   39 o     839.8   77.4    865.4   186.4  0.87
1 1 1       3   21   41 x         ?      ?   2116.2   260.3  0.00
1 1 1       3   21   43 o    1947.7   44.3   1962.4    27.5  0.99
1 1 1       3   21   45 o     371.5  113.9    270.4   324.3  0.51
1 1 1       3   21   47 o    1274.2   70.9   1225.5   220.0  0.97
1 1 1       3   23    3 o    2026.1   18.3   1384.7   107.1  0.95
1 1 1       3   23    5 o    2116.2   19.3   2377.1   176.0  0.96
1 1 1       3   23    7 o    1900.5   18.7   2010.7   201.3  0.95
1 1 1       3   23    9 o     439.2   50.4   1556.6    99.6  0.53
1 1 1       3   23   11 o     314.1   60.7    282.3    69.5  0.12
1 1 1       3   23   13 o     248.9   68.3   1782.3   331.0  0.14
1 1 1       3   23   15 o    1086.6   29.2   2426.3   311.6  0.91
1 1 1       3   23   17 o     701.0   43.6    780.5    92.3  0.77
1 1 1       3   23   19 o    2746.1   25.7   1915.9   169.8  0.98
1 1 1       3   23   21 o    1998.5   25.6   1244.3   320.2  0.92
1 1 1       3   23   23 o     676.7   72.8   2207.5    12.7  0.66
1 1 1       3   23   25 o    2872.7   29.3   3490.0    69.4  0.99
1 1 1       3   23   27 o    4702.1   39.4   5097.7   209.6  0.99
1 1 1       3   23   29 o    1822.6   32.1   2271.1     8.8  0.97
1 1 1       3   23   31 o     900.2   63.5   1182.2   322.6  0.89
1 1 1       3   23   33 o    4129.9   39.2   3921.4   160.2  0.99
1 1 1       3   23   35 o    2193.2   36.4   1257.0   109.7  0.98
1 1 1       3   23   37 x         ?      ?   1480.6   137.8  0.00
1 1 1       3   23   39 o     824.1   85.9    477.8    41.7  0.79
1 1 1       3   23   41 o     474.0  120.7    904.4   310.7  0.86
1 1 1       3   23   43 o    1300.5   61.4   1256.0   133.4  0.97
1 1 1       3   23   45 o    1673.4   52.1   1358.7    89.0  0.98
1 1 1       3   23   47 x         ?      ?   1097.5   308.5  0.00
1 1 1       3   25    3 o    1488.3   20.3   2165.4   185.1  0.93
1 1 1       3   25    5 o     868.8   28.6    887.6    23.9  0.83
1 1 1       3   25    7 o    1286.4   22.5    862.0    25.9  0.90
1 1 1       3   25    9 o     515.5   48.0    564.9   199.5  0.20
1 1 1       3   25   11 o     538.8   48.6   1227.1   293.0  0.56
1 1 1       3   25   13 o    2079.4   22.1   3450.5    80.9  0.97
1 1 1       3   25   15 o     848.3   39.5   1204.1   173.3  0.81
1 1 1       3   25   17 o     465.2   73.8    812.8   122.8  0.32
1 1 1       3   25   19 o    2136.7   24.8   1977.8    24.6  0.97
1 1 1       3   25   21 o    1205.7   33.5   1678.0   108.4  0.94
1 1 1       3   25   23 o    1139.6   36.3   1082.8   167.1  0.88
1 1 1       3   25   25 o    3008.2   30.6   2157.0   259.3  0.98
1 1 1       3   25   27 o    3337.7   32.4   3980.7   106.3  0.99
1 1 1       3   25   29 o    3019.0   31.1   3075.4   271.2  0.99
1 1 1       3   25   31 o    1112.2   45.3    729.2   245.5  0.91
1 1 1       3   25   33 o     533.6  106.0    372.4    69.3  0.22
1 1 1       3   25   35 x         ?      ?   3233.7   205.0  0.00
1 1 1       3   25   37 o    1596.8   47.0   1449.2   190.5  0.98
1 1 1       3   25   39 o    1411.8   54.4   1499.8   132.9  0.98
1 1 1       3   25   41 o    2194.3   40.9   2354.9   133.6  0.99
1 1 1       3   25   43 o    1231.1   65.8   1457.5   322.9  0.97
1 1 1       3   25   45 o     409.0  120.8    379.0   272.4  0.64
1 1 1       3   27    3 o    1732.2   21.1   1556.5   206.9  0.96
1 1 1       3   27    5 o    1314.1   23.0   1496.5    27.0  0.91
1 1 1       3   27    7 o     944.4   30.9   1092.7    51.6  0.82
1 1 1       3   27    9 f     978.0   29.9    937.7   165.6  0.00
1 1 1       3   27   11 o    1617.0   23.3   1839.2    43.3  0.96
1 1 1       3   27   13 o    1334.0   28.2   1315.6   315.3  0.87
1 1 1       3   27   15 o    1505.9   26.4   1638.4    92.0  0.93
1 1 1       3   27   17 o    1446.8   29.4   2149.7   241.2  0.95
1 1 1       3   27   19 o    4046.4   33.1   5392.8   202.4  0.99
1 1 1       3   27   21 o    3568.8   30.3   3378.5   172.0  0.99
1 1 1       3   27   23 o    2142.2   26.9   2070.0   271.9  0.97
1 1 1       3   27   25 f    1103.3   39.5   1321.3   159.4  0.00
1 1 1       3   27   27 o    2867.3   31.1   2072.4    90.2  0.98
1 1 1       3   27   29 o    2622.7   31.3   2873.1   224.8  0.98
1 1 1       3   27   31 o    2263.7   32.2   2688.2   157.0  0.98
1 1 1       3   27   33 o    1177.3   54.6   1411.9   305.9  0.96
1 1 1       3   27   35 o     907.3   78.3    748.0    80.8  0.92
1 1 1       3   27   37 x         ?      ?   1102.7    48.1  0.00
1 1 1       3   27   39 o    1570.6   50.0   1659.3   285.0  0.98
1 1 1       3   27   41 o    1291.4   63.5   1116.4   307.2  0.97
1 1 1       3   27   43 o     711.3  120.0    408.7   283.9  0.82
1 1 1       3   27   45 o     363.5  114.2    552.3   307.7  0.74
1 1 1       3   29    3 o    1892.3   23.0   1749.6   109.6  0.94
1 1 1       3   29    5 o    1113.3   28.8   1687.8   315.7  0.87
1 1 1       3   29    7 o    1777.6   22.9   2662.5    87.5  0.95
1 1 1       3   29    9 o    1331.0   26.8   1955.7   196.9  0.94
1 1 1       3   29   11 o    1351.8   28.6   1508.3   293.7  0.93
1 1 1       3   29   13 o     244.8   75.0    606.5    43.9  0.10
1 1 1       3   29   15 o    2052.8   25.7   2803.3   186.2  0.97
1 1 1       3   29   17 o    2659.4   27.0   2856.8   228.0  0.98
1 1 1       3   29   19 o    1172.3   37.4    455.1   333.7  0.73
1 1 1       3   29   21 o    1030.8   43.0   1720.0   266.4  0.91
1 1 1       3   29   23 o    1758.3   29.6    837.4   143.2  0.95
1 1 1       3   29   25 o    4479.0   36.2   4411.3   129.5  0.99
1 1 1       3   29   27 o    4181.9   35.5   3012.3   256.5  0.99
1 1 1       3   29   29 o     672.8   75.0    677.0   282.6  0.66
1 1 1       3   29   31 o    1231.1   48.4   1021.6     6.6  0.95
1 1 1       3   29   33 o     989.4   61.6   1163.3   120.8  0.93
1 1 1       3   29   35 o     980.3   73.9    929.5   104.3  0.92
1 1 1       3   29   37 o     891.2   79.3   1060.0   259.6  0.94
1 1 1       3   29   39 o    2508.3   38.9   2267.1   358.8  0.99
1 1 1       3   29   41 o     611.5  125.7    300.9   329.5  0.73
1 1 1       3   29   43 x         ?      ?    605.6   145.1  0.00
1 1 1       3   31    3 o     805.5   43.7   1111.0    71.0  0.65
1 1 1       3   31    5 o    1686.8   25.4   1591.9   345.1  0.94
1 1 1       3   31    7 o     671.3   56.8   1814.5   131.4  0.86
1 1 1       3   31    9 o    2522.1   25.2   2480.8   332.1  0.98
1 1 1       3   31   11 o    1938.5   25.9   1748.9   220.9  0.94
1 1 1       3   31   13 o    1738.0   27.2   1888.4   161.2  0.96
1 1 1       3   31   15 o    1120.8   37.1   1213.5   334.6  0.83
1 1 1       3   31   17 o    2677.7   26.7   3091.7    30.0  0.98
1 1 1       3   31   19 o    1423.7   33.1   2174.7   120.7  0.95
1 1 1       3   31   21 o    3264.3   29.8   3695.8   157.9  0.99
1 1 1       3   31   23 o     987.3   48.7   1606.9   124.2  0.93
1 1 1       3   31   25 o    3347.0   30.5   2666.9   286.6  0.99
1 1 1       3   31   27 o    1037.0   45.4    445.9     6.9  0.72
1 1 1       3   31   29 o    3088.8   31.4   2644.4    17.5  0.99
1 1 1       3   31   31 o    2716.1   31.4   2832.6   266.7  0.99
1 1 1       3   31   33 o    1797.0   39.5   1654.7    84.3  0.98
1 1 1       3   31   35 o    2307.9   37.9   2341.3     9.3  0.99
1 1 1       3   31   37 o     496.5  123.6    362.6   285.5  0.47
1 1 1       3   31   39 o     901.9   89.1    263.0   324.4  0.76
1 1 1       3   31   41 o    1412.4   59.4   1219.8    92.4  0.97
1 1 1       3   33    3 o    2772.1   26.0   2838.4    70.5  0.98
1 1 1       3   33    5 o    2824.7   26.2   1946.8    19.9  0.98
1 1 1       3   33    7 o    2054.8   26.2   2315.8   351.8  0.97
1 1 1       3   33    9 o    1507.5   30.3   1998.5   133.5  0.96
1 1 1       3   33   11 o    1833.2   27.1   1445.1    14.7  0.96
1 1 1       3   33   13 o    1365.8   32.4   1091.7    98.6  0.88
1 1 1       3   33   15 o     327.4   88.5   1120.0   233.2  0.47
1 1 1       3   33   17 o    1580.1   32.1   1921.0   288.8  0.96
1 1 1       3   33   19 o    1892.8   30.3   2259.1   181.4  0.97
1 1 1       3   33   21 o    3396.3   30.0   3499.4    35.6  0.99
1 1 1       3   33   23 o    1843.6   26.6   2152.4   337.6  0.97
1 1 1       3   33   25 o     491.5   94.7    708.9   176.7  0.52
1 1 1       3   33   27 o     602.6   85.2    306.4   318.0  0.74
1 1 1       3   33   29 o    2621.6   32.0   2510.5    57.3  0.99
1 1 1       3   33   31 o    1369.0   43.5    976.0   157.8  0.95
1 1 1       3   33   33 o    1016.8   65.6   1378.7   308.2  0.96
1 1 1       3   33   35 o    1170.5   58.9   1182.5     4.4  0.96
1 1 1       3   33   37 o    1138.6   70.3   1017.1   231.1  0.96
1 1 1       3   33   39 o    1053.2   77.1    822.0   157.0  0.95
1 1 1       3   35    3 f     278.9   79.9   1600.0   326.5  0.00
1 1 1       3   35    5 o    1567.9   30.0   1668.2    82.1  0.96
1 1 1       3   35    7 o    1393.5   33.6   1630.8    32.3  0.94
1 1 1       3   35    9 o    3839.7   32.4   3302.8   156.4  0.99
1 1 1       3   35   11 o    2322.4   26.9   2064.6    89.5  0.98
1 1 1       3   35   13 o     896.0   51.3   1284.4   353.7  0.84
1 1 1       3   35   15 o    1849.6   29.0   1739.7   268.8  0.97
1 1 1       3   35   17 o    2727.1   27.8   1834.9   272.4  0.98
1 1 1       3   35   19 o    3745.9   32.5   3307.4   322.8  0.99
1 1 1       3   35   21 o    2152.7   31.1   1059.9   283.8  0.96
1 1 1       3   35   23 o    3222.5   32.1   2551.5    63.7  0.99
1 1 1       3   35   25 x         ?      ?    764.0   268.7  0.00
1 1 1       3   35   27 o     809.7   65.6    968.8    49.4  0.90
1 1 1       3   35   29 o     249.1   83.1    443.0   152.9  0.42
1 1 1       3   35   31 o    1352.3   44.7   1343.2    88.3  0.97
1 1 1       3   35   33 o     763.7   77.3    944.7   172.1  0.93
1 1 1       3   35   35 o     464.0  117.0   1102.1    91.0  0.90
1 1 1       3   35   37 o     817.6   92.3    787.5   184.1  0.93
1 1 1       3   35   39 x         ?      ?   2010.8   193.2  0.00
1 1 1       3   37    3 o    1488.0   31.1   1175.1   230.4  0.94
1 1 1       3   37    5 o    2566.6   27.2   2223.7   249.4  0.98
1 1 1       3   37    7 o    3628.1   31.4   2668.0   183.1  0.99
1 1 1       3   37    9 o    1139.8   43.2    804.9   349.2  0.85
1 1 1       3   37   11 o    2583.7   29.9   2946.1     2.4  0.99
1 1 1       3   37   13 o     516.8   87.0    626.1   290.6  0.34
1 1 1       3   37   15 o     832.2   60.3    751.9    34.6  0.90
1 1 1       3   37   17 o    1197.4   43.1   1125.1    88.0  0.95
1 1 1       3   37   19 o    1240.7   41.2    846.5   325.2  0.87
1 1 1       3   37   21 o     928.2   60.6   1020.1   182.8  0.87
1 1 1       3   37   23 x         ?      ?   2114.9   212.3  0.00
1 1 1       3   37   25 o    1528.8   39.0   1301.3   256.7  0.97
1 1 1       3   37   27 x         ?      ?   1031.8    32.1  0.00
1 1 1       3   37   29 o    1869.1   35.6   1412.2   353.5  0.98
1 1 1       3   37   31 o    1301.5   46.3   1721.1   253.5  0.98
1 1 1       3   37   33 o     885.1   68.8   1316.5   131.3  0.96
1 1 1       3   37   35 o     770.4   92.2   1041.8    35.9  0.94
1 1 1       3   37   37 x         ?      ?    711.1   123.1  0.00
1 1 1       3   39    3 o    2633.5   28.1   1927.5    22.5  0.98
1 1 1       3   39    5 o    2236.2   29.2   2316.1    21.2  0.98
1 1 1       3   39    7 o    3062.8   29.9   3585.6   232.4  0.99
1 1 1       3   39    9 o    1141.9   43.8    802.7   308.9  0.88
1 1 1       3   39   11 o    2689.7   29.1   2880.2    49.2  0.99
1 1 1       3   39   13 o    1268.7   41.9   1688.2   214.7  0.96
1 1 1       3   39   15 o    2634.8   29.1   1957.5   182.6  0.99
1 1 1       3   39   17 o    1187.0   46.1    966.3     6.6  0.93
1 1 1       3   39   19 x         ?      ?   1055.3    65.9  0.00
1 1 1       3   39   21 o    1150.8   49.6   1886.8   296.2  0.97
1 1 1       3   39   23 f     411.1  102.5    185.4    11.5  0.00
1 1 1       3   39   25 f    1601.5   40.4   1790.0   222.0  0.00
1 1 1       3   39   27 o    1268.6   49.3   1326.6   211.9  0.97
1 1 1       3   39   29 o    1402.3   46.0    726.3    36.4  0.95
1 1 1       3   39   31 o    1429.9   45.3   1681.5   254.3  0.98
1 1 1       3   39   33 o    1574.7   43.9   1643.3   315.3  0.98
1 1 1       3   39   35 x         ?      ?    575.1   110.5  0.00
1 1 1       3   41    3 f    1777.3   31.7   1275.5    62.1  0.00
1 1 1       3   41    5 o    2236.8   29.2   1563.6     4.2  0.97
1 1 1       3   41    7 o    3660.3   32.5   2948.7    35.4  0.99
1 1 1       3   41    9 o    2693.9   29.7   2821.2    48.3  0.99
1 1 1       3   41   11 f    1310.2   42.7    609.9   330.8  0.00
1 1 1       3   41   13 x         ?      ?   2245.4   181.4  0.00
1 1 1       3   41   15 o    2366.0   30.9   1773.9   243.3  0.98
1 1 1       3   41   17 o    1304.3   43.7   1099.8   212.4  0.96
1 1 1       3   41   19 o     835.4   71.7    832.6   353.2  0.88
1 1 1       3   41   21 x         ?      ?    661.6     2.6  0.00
1 1 1       3   41   23 o     511.9  112.8   1007.1    13.1  0.89
1 1 1       3   41   25 o     766.2   83.9   1207.4    23.3  0.94
1 1 1       3   41   27 o    1922.4   34.0   1805.1   162.7  0.99
1 1 1       3   41   29 o     519.2  107.6    435.7   128.3  0.70
1 1 1       3   41   31 o     511.6  114.5    382.6   351.1  0.65
1 1 1       3   43    3 x         ?      ?   2239.0   173.4  0.00
1 1 1       3   43    5 x         ?      ?    624.1   301.7  0.00
1 1 1       3   43    7 x         ?      ?    898.3   159.3  0.00
1 1 1       3   43    9 o    1208.6   47.0   1093.8   113.5  0.95
1 1 1       3   43   11 o    1527.2   37.9    778.8    95.6  0.96
1 1 1       3   43   13 o    1435.0   41.2   1220.8   265.2  0.97
1 1 1       3   43   15 o    1546.8   39.5   1386.9   342.7  0.97
1 1 1       3   43   17 f    2016.9   33.9   1587.5    67.9  0.00
1 1 1       3   43   19 o     739.0   84.1    838.7   215.5  0.91
1 1 1       3   43   21 o    2150.5   34.4   2629.7   159.0  0.99
1 1 1       3   43   23 o    1344.6   50.5   1397.3   201.5  0.97
1 1 1       3   43   25 o    1963.4   37.9   2022.3    49.5  0.99
1 1 1       3   43   27 o    1432.7   49.9   1612.6    34.9  0.98
1 1 1       3   43   29 x         ?      ?    344.5   121.4  0.00
1 1 1       3   45    3 o    1009.4   53.4   1019.6    67.7  0.93
1 1 1       3   45    5 o    1223.2   47.8   1040.2   314.9  0.96
1 1 1       3   45    7 o    2926.7   31.9   2538.7   260.9  0.99
1 1 1       3   45    9 x         ?      ?   2266.4   167.4  0.00
1 1 1       3   45   11 o    1416.1   44.1   1744.0   189.2  0.98
1 1 1       3   45   13 o     411.2  106.1    234.0   312.7  0.52
1 1 1       3   45   15 o     975.0   61.8    896.6   205.8  0.93
1 1 1       3   45   17 o    1514.2   43.5   1238.2   118.7  0.97
1 1 1       3   45   19 o    1362.9   49.8   1100.3   110.3  0.96
1 1 1       3   45   21 o    1600.6   44.2   1508.6   336.4  0.98
1 1 1       3   45   23 o    2253.4   36.4   1971.6   215.2  0.99
1 1 1       3   45   25 o    1379.7   50.6   1051.8   145.3  0.97
1 1 1       3   45   27 o     792.3   89.1    960.4    99.0  0.94
1 1 1       3   47    3 o    1158.9   51.7   1023.6    49.1  0.96
1 1 1       3   47    5 o     383.1  105.5    194.1    98.5  0.36
1 1 1       3   47    7 o    1510.5   43.5   1311.7   353.5  0.98
1 1 1       3   47    9 o    1072.2   59.6   1064.4   266.2  0.95
1 1 1       3   47   11 o     902.4   69.7    449.7   165.1  0.86
1 1 1       3   47   13 o    1867.2   38.1   1246.1     5.7  0.98
1 1 1       3   47   15 o    1768.7   40.6   1318.2   151.8  0.98
1 1 1       3   47   17 o    2046.9   37.1   2431.2   262.4  0.99
1 1 1       3   47   19 o    2149.0   36.4   1814.0    92.8  0.99
1 1 1       3   47   21 o     471.6  109.5    410.8    63.8  0.77
1 1 1       3   47   23 x         ?      ?    536.6   215.0  0.00
1 1 1       3   49    3 o    1845.8   38.8   1724.3   238.8  0.99
1 1 1       3   49    5 o    1012.1   64.2   1016.5   111.8  0.95
1 1 1       3   49    7 o     380.5  108.7    339.2   128.6  0.39
1 1 1       3   49    9 o     741.5   92.4    935.9    95.2  0.93
1 1 1       3   49   11 o     537.0  104.2    545.3   344.8  0.79
1 1 1       3   49   13 o    2195.4   35.8   1674.8   324.0  0.99
1 1 1       3   49   15 f    1248.8   54.5   1101.4    93.2  0.00
1 1 1       3   49   17 x         ?      ?    748.3   164.2  0.00
1 1 1       3   49   19 o    1423.5   52.0   1445.2   312.6  0.98
1 1 1       3   51    3 o     793.9   83.5    401.4   136.3  0.82
1 1 1       3   51    5 o     620.9  107.7    714.0    12.7  0.89
1 1 1       3   51    7 o    1786.5   42.6   2067.8   308.8  0.99
1 1 1       3   51    9 x         ?      ?   1035.8   128.3  0.00
1 1 1       3   51   11 x         ?      ?   1582.6   203.7  0.00
1 1 1       4    4    4 o    7084.4   84.3  24342.9    68.3  0.98
1 1 1       4    6    4 o    4245.2   30.2   6167.3   239.2  0.99
1 1 1       4    6    6 o    4591.1   32.0   7538.5   339.9  0.99
1 1 1       4    6    8 o    2747.5   21.2   5317.5   176.9  0.94
1 1 1       4    6   10 o    1842.9   16.1   2000.6   143.0  0.96
1 1 1       4    6   12 o    1320.4   15.1   1012.6   106.2  0.87
1 1 1       4    6   14 o    2467.6   20.2   2730.6   296.7  0.97
1 1 1       4    6   16 o    2072.1   18.0    844.5   271.4  0.95
1 1 1       4    6   18 o    2234.4   18.3   1535.9    41.5  0.95
1 1 1       4    6   20 o    2085.9   17.5   1733.3   334.4  0.96
1 1 1       4    6   22 f     838.7   22.9   1492.0   226.3  0.00
1 1 1       4    6   24 o     912.2   26.0    412.1   320.5  0.81
1 1 1       4    6   26 o     890.4   29.5    458.3    89.3  0.79
1 1 1       4    6   28 o     754.2   37.2    641.9   354.5  0.77
1 1 1       4    6   30 o     807.3   40.7    884.7   176.2  0.74
1 1 1       4    6   32 o    2199.6   24.7   1931.7   253.0  0.96
1 1 1       4    6   34 o    2223.9   25.9   1606.6   341.5  0.97
1 1 1       4    6   36 o    3238.3   29.2   3652.0   328.3  0.99
1 1 1       4    6   38 o    1671.6   31.1    638.5    90.3  0.93
1 1 1       4    6   40 f    2471.4   29.0   1758.5   230.2  0.00
1 1 1       4    6   42 o     460.1   87.6    529.3    15.8  0.53
1 1 1       4    6   44 o     444.9  100.2    537.4   248.2  0.77
1 1 1       4    6   46 o     304.0   94.7    466.1   291.9  0.56
1 1 1       4    6   48 o    1273.5   49.1    924.0   252.1  0.95
1 1 1       4    6   50 o     811.0   78.1    761.3   333.8  0.92
1 1 1       4    6   52 x         ?      ?    782.0   175.4  0.00
1 1 1       4    8    4 o    2490.5   19.1   1997.1   115.6  0.91
1 1 1       4    8    6 o    1460.9   13.6   2103.6   243.1  0.90
1 1 1       4    8    8 o    1443.1   14.1   7199.3   264.8  0.92
1 1 1       4    8   10 o    2441.1   19.4   3235.9     3.3  0.96
1 1 1       4    8   12 o     935.7   18.0   3526.6   213.4  0.83
1 1 1       4    8   14 o    2421.0   20.0   3672.5   249.0  0.97
1 1 1       4    8   16 o    1419.9   16.9   2195.3    81.7  0.93
1 1 1       4    8   18 o    1819.5   17.8   1430.1    85.5  0.93
1 1 1       4    8   20 o    1471.7   18.4    489.0   290.7  0.83
1 1 1       4    8   22 o    2546.9   21.5   2346.0   350.1  0.97
1 1 1       4    8   24 o    1658.6   21.6   1335.3    99.8  0.95
1 1 1       4    8   26 o     771.8   34.0    680.9   128.2  0.49
1 1 1       4    8   28 o     829.9   34.3   2027.9    34.7  0.85
1 1 1       4    8   30 o     623.9   49.9   1493.3   249.8  0.71
1 1 1       4    8   32 o    1106.8   34.0   1465.8   335.3  0.86
1 1 1       4    8   34 o    1976.5   26.7   1370.5   140.1  0.97
1 1 1       4    8   36 o    3577.3   31.4   2753.4   251.8  0.99
1 1 1       4    8   38 o    1926.0   29.1   2826.4   338.3  0.98
1 1 1       4    8   40 o    1435.0   35.2   1703.4   209.7  0.96
1 1 1       4    8   42 x         ?      ?   1304.9   335.5  0.00
1 1 1       4    8   44 o    2498.8   30.3   2283.7    82.2  0.99
1 1 1       4    8   46 o     682.2   83.3    967.7   247.0  0.91
1 1 1       4    8   48 o     411.1  104.6    438.2   192.2  0.76
1 1 1       4    8   50 o     757.1   82.8    679.2    47.1  0.89
1 1 1       4   10    4 o    2137.1   16.8   3576.7   100.3  0.95
1 1 1       4   10    6 o    2735.2   20.0   1343.0    44.9  0.97
1 1 1       4   10    8 f    1560.4   14.4   1540.7   330.9  0.00
1 1 1       4   10   10 o    3559.3   25.6   6550.9    33.4  0.98
1 1 1       4   10   12 f    3946.4   29.1   5682.2   168.1  0.00
1 1 1       4   10   14 f    2944.0   22.6   2788.2   255.3  0.00
1 1 1       4   10   16 o    3574.1   26.9   4229.2   305.6  0.99
1 1 1       4   10   18 o    2857.1   22.3   2114.0    82.9  0.98
1 1 1       4   10   20 o     836.3   25.8   1412.1   279.7  0.37
1 1 1       4   10   22 o    2030.9   20.3   1884.4   146.8  0.96
1 1 1       4   10   24 o     287.5   73.3   1688.6   339.4  0.27
1 1 1       4   10   26 o    1132.9   29.0   1293.6   235.4  0.50
1 1 1       4   10   28 o    2018.3   25.4   1650.2    47.1  0.96
1 1 1       4   10   30 o    1490.9   30.5   1965.1    86.5  0.95
1 1 1       4   10   32 o    1166.5   34.3   2071.3   137.7  0.91
1 1 1       4   10   34 o    2662.3   27.8   3443.0   254.7  0.98
1 1 1       4   10   36 o    3101.9   29.0   3019.3    43.2  0.99
1 1 1       4   10   38 o    1829.8   29.2   1656.2     8.5  0.96
1 1 1       4   10   40 o    2521.3   28.8   3192.5     5.9  0.99
1 1 1       4   10   42 x         ?      ?   2227.0   158.8  0.00
1 1 1       4   10   44 o     347.3   95.4    410.9    80.6  0.59
1 1 1       4   10   46 o    2882.4   31.8   2559.0   109.3  0.99
1 1 1       4   10   48 o    2368.9   43.7   1920.5     6.3  0.99
1 1 1       4   10   50 o     467.5  107.2    680.4   291.6  0.82
1 1 1       4   12    4 o    3810.0   26.5   6438.0    23.4  0.98
1 1 1       4   12    6 o    2259.5   17.7   6837.1   121.3  0.96
1 1 1       4   12    8 o    2215.4   17.3   3406.6   237.0  0.97
1 1 1       4   12   10 o    4330.8   30.5   3754.3   327.0  0.99
1 1 1       4   12   12 f    4653.3   32.9   6695.6    57.2  0.00
1 1 1       4   12   14 o    5577.4   40.8   5881.2   141.5  0.99
1 1 1       4   12   16 o     259.6   57.6   1149.9    70.8  0.31
1 1 1       4   12   18 o     562.9   39.0    482.9   276.1  0.31
1 1 1       4   12   20 o     718.6   32.2    448.6   192.3  0.37
1 1 1       4   12   22 o    1000.2   27.1   1463.3   215.0  0.83
1 1 1       4   12   24 o     787.8   38.9    387.3   320.8  0.67
1 1 1       4   12   26 o    1499.7   27.0   2594.8   297.7  0.95
1 1 1       4   12   28 o    1166.5   33.5    523.6   191.8  0.80
1 1 1       4   12   30 o     924.4   42.2   1190.5   351.0  0.81
1 1 1       4   12   32 o    1963.2   27.4   1581.3   279.5  0.96
1 1 1       4   12   34 o    1598.2   32.6   1694.8   241.2  0.94
1 1 1       4   12   36 o    1705.9   32.8   1477.7   189.8  0.95
1 1 1       4   12   38 o    2928.8   31.3   3871.9    45.5  0.99
1 1 1       4   12   40 o    1367.3   35.7   1389.2   115.0  0.95
1 1 1       4   12   42 o    2280.4   32.0   1947.6    17.6  0.98
1 1 1       4   12   44 x         ?      ?   2622.1   304.3  0.00
1 1 1       4   12   46 o    1950.1   34.5   1184.7   271.4  0.98
1 1 1       4   12   48 o    2586.8   33.2   2576.6    84.2  0.99
1 1 1       4   12   50 o    2689.8   33.9   1989.2   294.5  0.99
1 1 1       4   14    4 o    2676.6   19.7   5289.7   264.5  0.98
1 1 1       4   14    6 o    3650.2   25.7   7204.8    47.3  0.99
1 1 1       4   14    8 o    6282.6   45.2   7266.9   170.3  0.99
1 1 1       4   14   10 o    3099.5   22.9   1854.0   312.4  0.98
1 1 1       4   14   12 o    1498.4   16.8   1230.5   292.7  0.85
1 1 1       4   14   14 o    2847.0   22.5   5228.4    48.3  0.98
1 1 1       4   14   16 o    2126.0   19.1   2438.1   319.2  0.96
1 1 1       4   14   18 o    2599.8   21.4   3769.0   201.0  0.98
1 1 1       4   14   20 o    2805.0   23.9   3356.9   111.5  0.98
1 1 1       4   14   22 o    2973.2   25.9   4159.2    19.7  0.98
1 1 1       4   14   24 f     252.7   69.5   1389.3   314.0  0.00
1 1 1       4   14   26 o    1479.6   27.8   2412.7     4.4  0.95
1 1 1       4   14   28 o    2085.1   25.8   1044.7   279.3  0.96
1 1 1       4   14   30 o    2239.8   27.1   3139.3   131.9  0.98
1 1 1       4   14   32 o    1065.5   40.6   2184.9   201.8  0.93
1 1 1       4   14   34 o    2179.8   29.2   1974.1   345.2  0.98
1 1 1       4   14   36 o    3156.2   30.8   3051.2   356.1  0.99
1 1 1       4   14   38 o    3448.1   33.2   2323.7   163.5  0.99
1 1 1       4   14   40 o    1102.6   50.4   1260.0   283.3  0.92
1 1 1       4   14   42 o    1799.9   37.8   1811.4   232.4  0.98
1 1 1       4   14   44 o    1345.5   54.8    899.2   125.4  0.96
1 1 1       4   14   46 o     605.2  103.9    124.7   332.7  0.68
1 1 1       4   14   48 o     652.3  113.4    438.5   297.1  0.81
1 1 1       4   14   50 x         ?      ?    762.0   311.6  0.00
1 1 1       4   16    4 o    4638.4   31.7   3374.7   156.4  0.99
1 1 1       4   16    6 o    3820.4   26.6   3356.0   228.6  0.98
1 1 1       4   16    8 o    2040.4   17.5   2702.3   241.0  0.93
1 1 1       4   16   10 o    2692.7   20.7   2940.5    40.7  0.98
1 1 1       4   16   12 o    2109.4   18.3   2522.9   306.9  0.93
1 1 1       4   16   14 o    1949.8   18.3   2344.3   164.8  0.95
1 1 1       4   16   16 o    3027.4   22.7   5115.5    12.9  0.98
1 1 1       4   16   18 o    2541.5   23.2   2531.5   344.9  0.97
1 1 1       4   16   20 o     369.7   76.3    730.3   101.2  0.27
1 1 1       4   16   22 o    1322.1   27.9    703.8   242.8  0.75
1 1 1       4   16   24 o    1095.5   32.8   1518.9   100.7  0.89
1 1 1       4   16   26 o    2285.0   25.4   1532.3    53.6  0.96
1 1 1       4   16   28 o    1409.5   30.5   3214.7   137.6  0.95
1 1 1       4   16   30 f    1467.1   31.3   2274.7    82.4  0.00
1 1 1       4   16   32 o    1971.3   29.9   1185.6     2.2  0.97
1 1 1       4   16   34 o    3502.6   32.1   3704.7   296.8  0.99
1 1 1       4   16   36 o    1650.2   33.8   1524.0   237.8  0.96
1 1 1       4   16   38 o     396.2  103.6    953.8    15.1  0.68
1 1 1       4   16   40 x         ?      ?   2179.5   199.7  0.00
1 1 1       4   16   42 o    2914.9   33.3   2538.6   256.7  0.99
1 1 1       4   16   44 o    1039.1   61.2   1073.7   109.7  0.95
1 1 1       4   16   46 o    1627.3   44.0   1747.9   131.1  0.98
1 1 1       4   16   48 o    1355.1   53.1   1243.5   206.3  0.97
1 1 1       4   16   50 o     483.3  116.1    211.9   316.2  0.53
1 1 1       4   18    4 o    5752.7   39.1   5544.4    35.9  0.99
1 1 1       4   18    6 o    4448.6   30.5   4277.9   151.7  0.99
1 1 1       4   18    8 o    1952.7   17.1   2395.3   349.2  0.97
1 1 1       4   18   10 o    2399.3   18.8   2958.8   230.1  0.97
1 1 1       4   18   12 o    2120.7   17.9   2589.8   347.7  0.95
1 1 1       4   18   14 o    1677.6   19.3   2176.8     7.5  0.95
1 1 1       4   18   16 o    1799.9   20.4   2900.7   121.2  0.94
1 1 1       4   18   18 o    1455.1   23.2    958.9   294.2  0.91
1 1 1       4   18   20 o     791.1   38.7   1865.6   165.3  0.78
1 1 1       4   18   22 o     819.9   42.5   2154.3    94.7  0.78
1 1 1       4   18   24 o    2124.1   25.6   2577.4   307.9  0.97
1 1 1       4   18   26 o    1642.6   28.3   1367.4    94.0  0.94
1 1 1       4   18   28 o    1904.5   27.9   1897.0   324.4  0.96
1 1 1       4   18   30 f    2765.2   29.5   2471.6   249.9  0.00
1 1 1       4   18   32 o    2358.9   27.9   2424.0   269.3  0.98
1 1 1       4   18   34 o    1852.0   30.3   2544.1   260.9  0.98
1 1 1       4   18   36 o    3094.5   32.0   2320.2   138.3  0.99
1 1 1       4   18   38 o    1109.5   46.5    853.7   178.2  0.92
1 1 1       4   18   40 o    3831.9   37.2   2985.2   333.8  0.99
1 1 1       4   18   42 x         ?      ?    582.4   312.8  0.00
1 1 1       4   18   44 o     859.0   73.2    665.9   251.6  0.90
1 1 1       4   18   46 o    1880.1   41.1   1800.8   186.2  0.98
1 1 1       4   18   48 o     967.5   73.2   1009.8   185.1  0.96
1 1 1       4   20    4 o    3056.3   22.1   4250.2   291.5  0.98
1 1 1       4   20    6 o    3046.7   22.0   3152.9    39.5  0.98
1 1 1       4   20    8 o    1252.8   17.7   2475.2    32.5  0.89
1 1 1       4   20   10 o    2963.0   22.0   4313.8   262.5  0.98
1 1 1       4   20   12 o    1576.0   19.1   1679.4   123.9  0.95
1 1 1       4   20   14 o     703.6   32.1   1164.6   273.9  0.71
1 1 1       4   20   16 o    2414.5   21.8   2921.9   225.8  0.98
1 1 1       4   20   18 o     699.3   40.8   1728.4   297.8  0.87
1 1 1       4   20   20 o     289.8   79.1    210.4   258.4  0.39
1 1 1       4   20   22 o     845.9   46.8    506.2   335.4  0.74
1 1 1       4   20   24 o     801.9   50.1   1343.5   174.6  0.86
1 1 1       4   20   26 o    2552.1   28.1   3833.1   287.3  0.98
1 1 1       4   20   28 o    1099.6   42.7   1284.4    48.7  0.92
1 1 1       4   20   30 f    2403.8   30.3   2029.2   151.2  0.00
1 1 1       4   20   32 o    2150.5   32.4   1948.6   315.1  0.97
1 1 1       4   20   34 o    3681.4   33.2   2918.9   106.5  0.99
1 1 1       4   20   36 o    1691.5   38.2   1320.0    49.9  0.96
1 1 1       4   20   38 x         ?      ?   2788.4   324.5  0.00
1 1 1       4   20   40 o    1964.4   40.4   1656.1    19.2  0.98
1 1 1       4   20   42 o    1658.9   47.6   1977.8   147.0  0.98
1 1 1       4   20   44 o    1682.4   49.2   1653.6   330.5  0.98
1 1 1       4   20   46 o    1139.6   66.8   1199.8   305.3  0.97
1 1 1       4   20   48 x         ?      ?   2045.1   184.5  0.00
1 1 1       4   22    4 o    1334.3   17.8   2988.0   175.3  0.90
1 1 1       4   22    6 o    2450.3   19.7   1392.5   236.2  0.97
1 1 1       4   22    8 o    1494.8   19.0   2689.9   101.7  0.95
1 1 1       4   22   10 o     430.2   47.4    477.0   282.8  0.33
1 1 1       4   22   12 o    1403.0   22.5   1541.9   298.3  0.89
1 1 1       4   22   14 o    1574.4   21.1   2461.0    39.8  0.95
1 1 1       4   22   16 o    1402.7   24.8   1914.1   264.8  0.90
1 1 1       4   22   18 o    1747.7   23.0   2004.2   228.4  0.95
1 1 1       4   22   20 o     387.6   81.3    543.6    95.8  0.46
1 1 1       4   22   22 o    1317.7   34.8    677.6   231.9  0.90
1 1 1       4   22   24 o     793.8   54.2    487.1   356.2  0.73
1 1 1       4   22   26 o    1682.5   31.3   2333.9   356.4  0.95
1 1 1       4   22   28 o    2423.9   28.6   3513.5   101.9  0.98
1 1 1       4   22   30 o     772.7   59.6   1418.9   290.6  0.81
1 1 1       4   22   32 o    1965.1   34.7   2063.4   266.2  0.97
1 1 1       4   22   34 o    2962.5   34.7   2389.8    76.5  0.99
1 1 1       4   22   36 o    1453.7   45.7   1303.9   131.5  0.96
1 1 1       4   22   38 o    1990.8   38.8   2139.7    76.9  0.98
1 1 1       4   22   40 x         ?      ?   1474.0   283.9  0.00
1 1 1       4   22   42 o    1465.8   54.1   1550.2   309.1  0.98
1 1 1       4   22   44 f    1977.7   47.2   2047.3   117.8  0.00
1 1 1       4   22   46 o     717.9  119.1   1273.7    20.5  0.95
1 1 1       4   24    4 o    1933.6   19.4   2004.1   140.3  0.94
1 1 1       4   24    6 o    1397.0   20.7   1532.6   178.7  0.89
1 1 1       4   24    8 o    1045.0   24.2   1092.2    35.3  0.81
1 1 1       4   24   10 o    1128.4   24.1    833.1   267.9  0.84
1 1 1       4   24   12 o     760.7   35.9   1143.2   146.6  0.85
1 1 1       4   24   14 o    1219.6   27.3   1743.3    48.6  0.93
1 1 1       4   24   16 o     725.6   43.7   2358.1    22.1  0.78
1 1 1       4   24   18 o    1609.9   26.2   1891.7   107.6  0.94
1 1 1       4   24   20 o    1893.2   25.3    914.0   215.3  0.91
1 1 1       4   24   22 o    1579.2   28.9   1953.2     6.0  0.93
1 1 1       4   24   24 o    2334.3   29.0   2542.2    38.7  0.97
1 1 1       4   24   26 o    4073.4   35.5   4768.6   166.7  0.99
1 1 1       4   24   28 o    2974.4   30.0   2812.2   287.0  0.99
1 1 1       4   24   30 o    1070.3   46.7    456.9    28.7  0.86
1 1 1       4   24   32 o    1601.5   37.3   1406.3    71.6  0.95
1 1 1       4   24   34 o    1582.5   38.8   1735.5   231.8  0.97
1 1 1       4   24   36 x         ?      ?   2812.1   165.3  0.00
1 1 1       4   24   38 o     815.0   85.4   1008.3   179.5  0.92
1 1 1       4   24   40 o    1196.6   60.6   1316.3   129.4  0.97
1 1 1       4   24   42 o    1718.3   50.3   1627.1    56.9  0.98
1 1 1       4   24   44 o     722.4  114.0    491.0   349.7  0.86
1 1 1       4   24   46 x         ?      ?   1274.7   165.0  0.00
1 1 1       4   26    4 o    1093.0   25.1   1301.6   305.8  0.90
1 1 1       4   26    6 o     395.0   64.5    597.6   247.6  0.28
1 1 1       4   26    8 o     395.3   61.2   1936.9   347.2  0.53
1 1 1       4   26   10 o     491.4   59.7   1124.1    51.3  0.32
1 1 1       4   26   12 o    2392.8   23.3   3038.6   344.5  0.98
1 1 1       4   26   14 o    1799.5   23.7   1518.8   147.1  0.97
1 1 1       4   26   16 o     834.4   41.0    923.6    23.2  0.77
1 1 1       4   26   18 f    1254.5   30.8   2263.4   247.4  0.00
1 1 1       4   26   20 o    2781.7   26.4   3685.6   181.7  0.98
1 1 1       4   26   22 o    3172.6   28.5   2565.5   126.8  0.99
1 1 1       4   26   24 o    3826.5   33.1   4176.0   225.6  0.99
1 1 1       4   26   26 o     876.7   57.7    887.9   152.5  0.76
1 1 1       4   26   28 o    1648.7   35.6    896.3   164.2  0.95
1 1 1       4   26   30 o    2557.5   30.8   2818.1   198.1  0.99
1 1 1       4   26   32 o    1731.3   37.0   2547.8    66.3  0.98
1 1 1       4   26   34 x         ?      ?   1383.0   206.3  0.00
1 1 1       4   26   36 o    1795.7   41.7   1381.6    42.7  0.98
1 1 1       4   26   38 o    1979.4   60.3   1561.7    40.9  0.98
1 1 1       4   26   40 o    1069.8   70.3    476.6   198.4  0.90
1 1 1       4   26   42 o    1044.3   78.3   1261.5   218.8  0.96
1 1 1       4   26   44 o     557.9  128.4    237.0   344.6  0.55
1 1 1       4   28    4 f    1180.6   26.1   1639.7   320.9  0.00
1 1 1       4   28    6 o     550.0   53.4    826.1    49.3  0.49
1 1 1       4   28    8 o     982.5   31.4    881.1   104.4  0.84
1 1 1       4   28   10 o     485.0   65.3   1043.6   290.1  0.68
1 1 1       4   28   12 o     909.5   38.6    333.8   181.8  0.76
1 1 1       4   28   14 o     834.2   44.2   1347.4    61.8  0.34
1 1 1       4   28   16 o    1892.3   26.7   2179.2   170.2  0.97
1 1 1       4   28   18 o    3416.3   29.2   3769.9   189.8  0.99
1 1 1       4   28   20 o    2000.6   26.7   2119.7   218.5  0.96
1 1 1       4   28   22 o    3576.5   31.0   3626.1   264.1  0.99
1 1 1       4   28   24 o    1449.7   32.3   1431.1   156.2  0.95
1 1 1       4   28   26 o    2370.1   27.7   2619.8    77.9  0.98
1 1 1       4   28   28 o    2642.4   31.3   2191.1   217.4  0.99
1 1 1       4   28   30 o    1071.6   52.3    557.4    50.7  0.90
1 1 1       4   28   32 o    2564.9   32.3   2541.4   191.1  0.99
1 1 1       4   28   34 o    2156.5   34.4   2025.5    44.3  0.98
1 1 1       4   28   36 x         ?      ?   1154.0     6.3  0.00
1 1 1       4   28   38 o     439.8  117.6    530.1   180.1  0.75
1 1 1       4   28   40 o    1171.4   65.8   1088.8   310.5  0.96
1 1 1       4   28   42 o     450.3  122.2    634.8   298.3  0.82
1 1 1       4   28   44 x         ?      ?   1255.7    36.3  0.00
1 1 1       4   30    4 o     256.0   74.3    442.8   312.0  0.27
1 1 1       4   30    6 o    1282.0   27.7    761.7   344.6  0.83
1 1 1       4   30    8 f    1585.0   24.9   2141.7   143.1  0.00
1 1 1       4   30   10 o    2795.4   25.7   3776.9   239.0  0.99
1 1 1       4   30   12 o     745.9   51.1    319.9   317.5  0.36
1 1 1       4   30   14 f    1039.6   40.1   1151.4   153.2  0.00
1 1 1       4   30   16 o    1225.3   34.9   1797.1   146.5  0.94
1 1 1       4   30   18 o    2201.1   26.4   1757.5   325.0  0.97
1 1 1       4   30   20 o    1188.7   37.5   1093.3   251.8  0.91
1 1 1       4   30   22 o    2887.1   28.2   2694.7   119.3  0.99
1 1 1       4   30   24 o    5122.9   40.5   4339.8    40.3  0.99
1 1 1       4   30   26 o    3310.5   30.9   2678.8   216.3  0.99
1 1 1       4   30   28 o     920.0   51.2   1100.0   138.4  0.93
1 1 1       4   30   30 o    4013.7   37.5   3320.0   347.0  0.99
1 1 1       4   30   32 o     960.4   62.8   1461.5   142.9  0.95
1 1 1       4   30   34 o    2362.1   34.9   2471.0    84.0  0.99
1 1 1       4   30   36 o     967.4   66.1   1188.9   264.6  0.95
1 1 1       4   30   38 o    1531.8   52.2    998.1   283.2  0.97
1 1 1       4   30   40 o     940.2   86.1   1128.7    34.4  0.95
1 1 1       4   30   42 x         ?      ?    219.3   347.0  0.00
1 1 1       4   32    4 f    1569.8   26.9   1084.0     8.3  0.00
1 1 1       4   32    6 o    2568.8   25.6   2821.3    35.5  0.98
1 1 1       4   32    8 o    2368.7   25.6   1473.0   218.1  0.97
1 1 1       4   32   10 o    1290.7   33.7   1796.2    44.0  0.96
1 1 1       4   32   12 o     925.4   45.0   1559.9   286.9  0.82
1 1 1       4   32   14 o    1184.1   35.7   1517.9   343.0  0.91
1 1 1       4   32   16 o    3394.7   29.6   3528.0   337.0  0.99
1 1 1       4   32   18 o    1538.2   32.9    584.4   117.2  0.91
1 1 1       4   32   20 o    4476.4   36.0   4617.3   142.5  0.99
1 1 1       4   32   22 o    1863.7   30.1   1586.7    14.6  0.97
1 1 1       4   32   24 o    2753.5   29.9   2414.9   256.2  0.99
1 1 1       4   32   26 o    1113.4   45.1    726.0   207.0  0.53
1 1 1       4   32   28 o    2387.5   29.9   1549.4    54.0  0.98
1 1 1       4   32   30 o    2165.2   31.1   1232.0    97.6  0.98
1 1 1       4   32   32 o    1817.5   40.0   1557.2    21.7  0.98
1 1 1       4   32   34 o    1380.0   51.8   1060.2   325.4  0.97
1 1 1       4   32   36 o    1227.8   58.4   1257.9   331.6  0.97
1 1 1       4   32   38 f    1241.2   62.3   1038.0   221.9  0.00
1 1 1       4   32   40 o    1744.0   51.7   1641.3    59.3  0.98
1 1 1       4   34    4 o     838.8   45.9    857.0   210.3  0.75
1 1 1       4   34    6 o    3200.2   28.3   2839.0    43.7  0.99
1 1 1       4   34    8 o    2386.1   26.9   2888.6    96.3  0.98
1 1 1       4   34   10 o    4504.4   36.0   4290.1   105.4  0.99
1 1 1       4   34   12 o    3286.9   28.8   3805.4    50.3  0.99
1 1 1       4   34   14 o     427.5   91.3    366.5    32.5  0.50
1 1 1       4   34   16 o    3174.9   30.2   3282.4   274.4  0.99
1 1 1       4   34   18 o    2286.6   29.0   1346.3   310.6  0.97
1 1 1       4   34   20 o    3456.9   30.7   3001.3   310.8  0.99
1 1 1       4   34   22 o     931.5   53.7   1083.3   266.9  0.78
1 1 1       4   34   24 o    1064.5   49.7    777.7    30.9  0.83
1 1 1       4   34   26 x         ?      ?   1451.9   192.8  0.00
1 1 1       4   34   28 o    1547.3   37.5   1059.4    44.3  0.97
1 1 1       4   34   30 o    1307.5   46.5   1301.5   137.5  0.96
1 1 1       4   34   32 o     298.3   93.4    229.2   159.1  0.45
1 1 1       4   34   34 o     350.2  105.1    342.9    51.9  0.28
1 1 1       4   34   36 o     541.4  116.2    294.3   280.7  0.61
1 1 1       4   34   38 o     632.8  107.0    506.1   285.9  0.83
1 1 1       4   34   40 o     618.1  109.9    761.7   135.0  0.91
1 1 1       4   36    4 o    1021.6   41.7   1497.9    56.4  0.88
1 1 1       4   36    6 o    1007.6   43.3   1476.5   111.3  0.89
1 1 1       4   36    8 o    4929.9   40.0   4970.1   121.3  1.00
1 1 1       4   36   10 o    1185.7   38.6   1071.8   100.3  0.92
1 1 1       4   36   12 o     535.2   86.4   1455.4   312.0  0.69
1 1 1       4   36   14 o    1258.2   38.7    624.2   165.4  0.90
1 1 1       4   36   16 o    1023.5   46.2   1135.0   178.1  0.82
1 1 1       4   36   18 o    1328.4   39.0   1855.3    26.7  0.96
1 1 1       4   36   20 f    3983.0   35.1   3438.9   338.2  0.00
1 1 1       4   36   22 o    1371.4   39.5   1123.4   224.5  0.95
1 1 1       4   36   24 x         ?      ?   2182.3   193.7  0.00
1 1 1       4   36   26 o     661.0   89.0   1025.1     9.7  0.91
1 1 1       4   36   28 x         ?      ?    995.0     9.4  0.00
1 1 1       4   36   30 o    1171.7   51.9   1267.9   290.7  0.96
1 1 1       4   36   32 o    2195.2   34.0   2384.8   163.2  0.99
1 1 1       4   36   34 f     984.1   65.9   1243.0    93.8  0.00
1 1 1       4   36   36 o    1128.1   64.9    744.8   125.4  0.95
1 1 1       4   36   38 x         ?      ?    298.2   156.2  0.00
1 1 1       4   38    4 o    2024.0   28.7   2028.1   335.7  0.97
1 1 1       4   38    6 o    3312.2   30.2   3126.0   266.2  0.99
1 1 1       4   38    8 o    1422.7   34.4   1323.9   219.5  0.95
1 1 1       4   38   10 o    1875.1   30.2   1177.6   335.6  0.96
1 1 1       4   38   12 o    1449.9   35.2    865.4    63.2  0.93
1 1 1       4   38   14 o    1173.0   43.2    868.6   195.6  0.93
1 1 1       4   38   16 o    3017.2   29.5   2223.9    78.5  0.99
1 1 1       4   38   18 o     410.3  101.0    624.6   168.2  0.71
1 1 1       4   38   20 x         ?      ?    999.6    45.7  0.00
1 1 1       4   38   22 o    2632.7   31.1   2192.1   232.2  0.99
1 1 1       4   38   24 o    1197.8   48.0   1201.1   246.5  0.96
1 1 1       4   38   26 o    1910.6   41.6   1261.8   265.1  0.98
1 1 1       4   38   28 o     449.0  107.8    169.1     8.9  0.48
1 1 1       4   38   30 o    1209.8   50.0   1123.1   291.6  0.96
1 1 1       4   38   32 o     421.4  109.7    805.3   275.9  0.86
1 1 1       4   38   34 o     862.2   79.0    798.2   182.1  0.94
1 1 1       4   38   36 x         ?      ?    704.8    88.7  0.00
1 1 1       4   40    4 o    2990.2   30.0   2832.5    43.3  0.99
1 1 1       4   40    6 o     816.0   60.7   1094.2    87.7  0.86
1 1 1       4   40    8 o    1772.5   32.2   1490.7   322.7  0.97
1 1 1       4   40   10 o    3035.7   30.2   3462.3    13.5  0.99
1 1 1       4   40   12 o    1376.1   38.6   1538.1   120.0  0.96
1 1 1       4   40   14 o    1805.4   32.1   1234.8   193.0  0.97
1 1 1       4   40   16 x         ?      ?   2198.8   232.3  0.00
1 1 1       4   40   18 o     910.1   60.8   1426.9    90.0  0.92
1 1 1       4   40   20 o     535.9  101.0    927.1   268.8  0.84
1 1 1       4   40   22 x         ?      ?   1271.8    16.3  0.00
1 1 1       4   40   24 o     325.6   98.5    341.9   116.9  0.39
1 1 1       4   40   26 o    1213.5   50.7   1121.5   249.9  0.96
1 1 1       4   40   28 o    1039.9   61.0   1016.5   225.6  0.96
1 1 1       4   40   30 o     412.5  107.4    345.2   206.9  0.67
1 1 1       4   40   32 o    1653.0   41.0   1780.9   328.1  0.98
1 1 1       4   40   34 o     652.4  100.6    329.3   154.9  0.77
1 1 1       4   42    4 o     664.2   78.0    167.3   121.6  0.68
1 1 1       4   42    6 o    1239.4   42.6   1001.3   347.2  0.94
1 1 1       4   42    8 x         ?      ?   1874.3    68.5  0.00
1 1 1       4   42   10 x         ?      ?   2094.3    70.9  0.00
1 1 1       4   42   12 o    1498.2   39.8   1746.6    90.4  0.97
1 1 1       4   42   14 o    1955.1   33.0   2121.2   239.9  0.98
1 1 1       4   42   16 f    1727.0   34.9    998.2   153.4  0.00
1 1 1       4   42   18 x         ?      ?   1641.5   344.5  0.00
1 1 1       4   42   20 o     615.7   99.2    957.4   182.1  0.90
1 1 1       4   42   22 o     851.5   74.0    624.0   117.1  0.88
1 1 1       4   42   24 o    1303.8   51.4   1740.0    92.3  0.98
1 1 1       4   42   26 o     921.2   70.5   1465.9    67.7  0.96
1 1 1       4   42   28 o     836.4   83.2    432.3   200.0  0.86
1 1 1       4   42   30 x         ?      ?    864.5   338.5  0.00
1 1 1       4   44    4 o    1992.0   31.7   1792.2   300.4  0.98
1 1 1       4   44    6 o    2282.0   31.7   1770.8   300.2  0.98
1 1 1       4   44    8 o    2506.7   31.8   2580.2   201.4  0.99
1 1 1       4   44   10 o    2676.8   31.1   2071.7   153.4  0.99
1 1 1       4   44   12 x         ?      ?    736.8   203.8  0.00
1 1 1       4   44   14 o    1278.5   48.5    957.4   267.5  0.95
1 1 1       4   44   16 o    1605.0   39.6   1448.1    33.7  0.98
1 1 1       4   44   18 o    1826.5   37.1   1890.0   148.3  0.98
1 1 1       4   44   20 o     533.2  100.6    389.9   357.3  0.71
1 1 1       4   44   22 o    1938.3   38.6   1550.5   235.5  0.98
1 1 1       4   44   24 o    1512.8   46.5   1294.9   208.6  0.98
1 1 1       4   44   26 o    2275.0   36.2   2074.7    83.9  0.99
1 1 1       4   44   28 x         ?      ?    414.0   312.9  0.00
1 1 1       4   46    4 o    1300.8   50.5   1165.8   120.5  0.96
1 1 1       4   46    6 o     252.3   84.6    826.7   337.4  0.70
1 1 1       4   46    8 o    1510.2   41.4    841.0   307.2  0.96
1 1 1       4   46   10 o    1822.6   35.6   1527.8   199.9  0.98
1 1 1       4   46   12 o     839.1   71.2    246.8   140.2  0.53
1 1 1       4   46   14 o     869.4   71.8    955.2   195.7  0.94
1 1 1       4   46   16 o     680.6   94.6   1113.2   281.0  0.92
1 1 1       4   46   18 o    1165.3   56.1   1281.3   184.9  0.97
1 1 1       4   46   20 o    1324.0   50.2   1046.4    60.7  0.96
1 1 1       4   46   22 o    1159.8   59.5   1182.2   259.9  0.97
1 1 1       4   46   24 x         ?      ?    892.2   282.4  0.00
1 1 1       4   48    4 o    1662.9   40.3   1892.6   165.8  0.98
1 1 1       4   48    6 o     409.6  106.2    567.1    56.6  0.75
1 1 1       4   48    8 o     701.9   90.9    790.8   110.9  0.90
1 1 1       4   48   10 o    1392.3   49.5   1193.8    27.6  0.97
1 1 1       4   48   12 o     924.0   67.8    955.0   348.5  0.94
1 1 1       4   48   14 o     528.6  103.9    451.2   214.0  0.79
1 1 1       4   48   16 o    1521.8   46.0    984.2   198.9  0.97
1 1 1       4   48   18 o    1895.4   39.3   1964.1   359.4  0.99
1 1 1       4   48   20 x         ?      ?   1243.2   157.2  0.00
1 1 1       4   50    4 o     502.5  112.8    643.2   336.5  0.83
1 1 1       4   50    6 o     854.9   81.1    826.4   342.1  0.94
1 1 1       4   50    8 o     546.3  106.8    623.6   255.1  0.85
1 1 1       4   50   10 o    1400.3   49.5   1347.3   140.9  0.98
1 1 1       4   50   12 o    1115.0   63.2   1031.9   246.6  0.96
1 1 1       4   50   14 x         ?      ?    936.5   355.4  0.00
1 1 1       4   50   16 o     969.2   72.7    851.5   132.7  0.94
1 1 1       4   52    4 x         ?      ?   1102.4    16.7  0.00
1 1 1       4   52    6 x         ?      ?   1236.8   264.7  0.00
1 1 1       5    5    5 o    6875.8   89.5  11666.6   105.8  0.98
1 1 1       5    7    5 o    2533.5   19.0   6278.1   272.0  0.97
1 1 1       5    7    7 o    2989.8   21.3    973.7   197.6  0.97
1 1 1       5    7    9 o     822.9   15.1   1912.5   206.9  0.74
1 1 1       5    7   11 o    2787.8   21.6   3115.8   304.3  0.96
1 1 1       5    7   13 o    1635.2   16.0   2267.1   247.3  0.91
1 1 1       5    7   15 o     967.3   19.1   1160.2   199.9  0.20
1 1 1       5    7   17 f    2290.5   19.1   2373.0    84.8  0.00
1 1 1       5    7   19 o    1772.8   17.9   1692.2    66.6  0.95
1 1 1       5    7   21 o    1191.2   20.2   2371.1   165.5  0.88
1 1 1       5    7   23 o     675.2   33.3   1099.5    90.8  0.45
1 1 1       5    7   25 o     750.1   34.1   1307.2   102.8  0.73
1 1 1       5    7   27 o     858.7   32.1   1737.2    67.9  0.81
1 1 1       5    7   29 o     751.5   39.3   1640.1    25.1  0.73
1 1 1       5    7   31 o    2404.7   24.7   2909.7   236.8  0.98
1 1 1       5    7   33 o    1603.3   28.1   1764.8   256.4  0.94
1 1 1       5    7   35 o    1781.5   27.8   1323.8   330.4  0.94
1 1 1       5    7   37 o    1231.2   37.3   1119.1    16.6  0.88
1 1 1       5    7   39 o    1869.9   30.4   1594.7   165.9  0.95
1 1 1       5    7   41 o    2768.3   29.8   2911.4   227.5  0.99
1 1 1       5    7   43 o     218.9   74.9   1055.1   150.1  0.53
1 1 1       5    7   45 x         ?      ?   1584.4   245.7  0.00
1 1 1       5    7   47 o    1165.8   49.6    834.2   251.2  0.95
1 1 1       5    7   49 o    1501.3   44.8    842.4   355.2  0.96
1 1 1       5    7   51 x         ?      ?    881.7   343.9  0.00
1 1 1       5    9    5 o    1934.1   15.7   3905.4   121.5  0.96
1 1 1       5    9    7 o     676.7   16.8   1749.2   269.3  0.46
1 1 1       5    9    9 o    1648.9   14.6   1575.9   149.5  0.71
1 1 1       5    9   11 o     464.1   30.6   2656.9   342.4  0.61
1 1 1       5    9   13 o     943.3   18.4   2283.2   132.9  0.45
1 1 1       5    9   15 o    3825.2   28.3   4310.3   305.1  0.99
1 1 1       5    9   17 o    1810.9   17.7    818.4   251.5  0.89
1 1 1       5    9   19 o     575.1   35.7   1548.3   115.9  0.72
1 1 1       5    9   21 o    1661.5   19.3   1015.2   306.3  0.92
1 1 1       5    9   23 o    2500.3   22.5   2328.1    89.2  0.97
1 1 1       5    9   25 o    1597.8   22.8     37.3    43.0  0.91
1 1 1       5    9   27 o    1959.6   23.8   1687.2    67.9  0.96
1 1 1       5    9   29 o    2244.9   26.4   2554.8    79.7  0.97
1 1 1       5    9   31 o     367.2   78.4    519.9   286.9  0.38
1 1 1       5    9   33 o    2256.5   26.8   2934.5    50.7  0.98
1 1 1       5    9   35 o    3724.9   31.6   2819.7   148.6  0.99
1 1 1       5    9   37 o    1313.7   36.0   1161.1     2.5  0.92
1 1 1       5    9   39 o     837.4   54.5   1213.7   333.5  0.90
1 1 1       5    9   41 o     867.3   58.8    635.1   237.8  0.60
1 1 1       5    9   43 o    1959.4   31.8   1311.9   113.7  0.98
1 1 1       5    9   45 x         ?      ?   3048.3   139.4  0.00
1 1 1       5    9   47 o    1625.4   39.4   1320.6    80.3  0.97
1 1 1       5    9   49 o    1766.3   39.0   2188.4   334.2  0.99
1 1 1       5    9   51 x         ?      ?    778.7   172.4  0.00
1 1 1       5   11    5 o     304.1   40.4   1753.8    98.1  0.40
1 1 1       5   11    7 o    2730.0   20.1    566.3   149.3  0.95
1 1 1       5   11    9 o    3280.9   23.4   3236.9     0.3  0.98
1 1 1       5   11   11 o    5300.5   36.2   8217.8   105.5  0.99
1 1 1       5   11   13 o    6651.5   47.2   8327.3   198.4  1.00
1 1 1       5   11   15 f    1048.9   19.6   1436.8     6.5  0.00
1 1 1       5   11   17 o    4525.4   32.9   5190.9    21.0  0.99
1 1 1       5   11   19 o    2745.2   22.3   1935.4   191.0  0.96
1 1 1       5   11   21 o    1057.1   24.7   1041.1   154.2  0.78
1 1 1       5   11   23 o    1322.3   23.6   2226.0   327.0  0.92
1 1 1       5   11   25 o     745.4   44.2   1209.3    35.2  0.61
1 1 1       5   11   27 o    1335.2   28.6   2123.0   293.2  0.94
1 1 1       5   11   29 o    1395.4   30.0   2173.4    87.2  0.94
1 1 1       5   11   31 o     915.7   43.9   1636.6    62.2  0.87
1 1 1       5   11   33 o    2530.2   27.8   1912.3   234.7  0.97
1 1 1       5   11   35 o     478.1   84.5   1604.8   247.8  0.69
1 1 1       5   11   37 o    1581.2   34.2   1861.7    70.1  0.96
1 1 1       5   11   39 o    2964.9   31.9   3677.0    30.8  0.99
1 1 1       5   11   41 o    3501.1   33.4   3509.9    68.7  0.99
1 1 1       5   11   43 o     502.5   95.7    279.5    16.3  0.26
1 1 1       5   11   45 o     341.6   98.9    812.7   279.8  0.78
1 1 1       5   11   47 o    1991.7   34.8   1490.2   184.3  0.98
1 1 1       5   11   49 o    1563.4   41.6   1246.0    45.0  0.98
1 1 1       5   11   51 x         ?      ?   1213.1   201.4  0.00
1 1 1       5   13    5 o    3710.1   27.6   5560.9    62.7  0.98
1 1 1       5   13    7 f    4547.2   32.1   5706.6   191.4  0.00
1 1 1       5   13    9 o    2185.4   17.3   2466.4   238.4  0.96
1 1 1       5   13   11 o    5744.3   38.8   6594.9    13.5  0.99
1 1 1       5   13   13 o    5160.0   36.3   6312.0   111.8  0.99
1 1 1       5   13   15 o    1405.7   18.0    204.9    52.1  0.89
1 1 1       5   13   17 o    1882.4   18.3   2786.5   263.4  0.96
1 1 1       5   13   19 o    4211.7   31.5   4940.2   146.8  0.99
1 1 1       5   13   21 o    2448.5   23.0   3330.1    65.1  0.97
1 1 1       5   13   23 o    1090.5   29.1   2131.0   278.2  0.88
1 1 1       5   13   25 o    1708.7   24.7   1567.9   300.5  0.92
1 1 1       5   13   27 o    1791.1   26.1   2383.8   311.1  0.97
1 1 1       5   13   29 o    2282.4   26.3   2024.8   274.9  0.98
1 1 1       5   13   31 o     459.0   79.5    221.3   228.7  0.29
1 1 1       5   13   33 o    1866.8   29.0   2379.8   195.2  0.96
1 1 1       5   13   35 o    1268.2   38.1   1162.0    38.4  0.90
1 1 1       5   13   37 o    1851.2   31.8   1035.3   305.9  0.97
1 1 1       5   13   39 o    1470.6   38.6   1341.9   102.9  0.96
1 1 1       5   13   41 x         ?      ?   1310.1   281.8  0.00
1 1 1       5   13   43 f     845.4   71.3   1215.5   213.8  0.00
1 1 1       5   13   45 o     325.6  100.5    418.6   286.4  0.45
1 1 1       5   13   47 o    1166.3   51.4   1066.4    59.9  0.96
1 1 1       5   13   49 o    1087.1   54.9   1001.3   153.0  0.96
1 1 1       5   15    5 o    3105.8   22.9   3875.5   316.5  0.98
1 1 1       5   15    7 o    2679.0   19.9   3730.9   165.3  0.98
1 1 1       5   15    9 o    3544.4   25.0   2951.2   228.1  0.98
1 1 1       5   15   11 o    4590.2   31.7   4680.6    23.4  0.99
1 1 1       5   15   13 o     427.7   41.6   2277.0   345.4  0.48
1 1 1       5   15   15 o     866.5   21.0   2339.2   101.9  0.78
1 1 1       5   15   17 o    3509.3   27.2   4103.8     1.4  0.98
1 1 1       5   15   19 o    2066.3   21.4   2371.9   267.2  0.97
1 1 1       5   15   21 o    1368.0   25.6    720.7   202.3  0.87
1 1 1       5   15   23 o     870.0   36.9    757.4   254.6  0.61
1 1 1       5   15   25 o    2421.8   25.5   1380.5   119.0  0.97
1 1 1       5   15   27 o    1149.2   33.9    813.4    58.7  0.85
1 1 1       5   15   29 o    2716.7   27.3   3872.5    95.3  0.98
1 1 1       5   15   31 o    2040.5   27.7   2919.4   138.5  0.97
1 1 1       5   15   33 o    2788.3   29.0   2423.0   301.4  0.98
1 1 1       5   15   35 o    3995.9   35.3   3819.4   312.4  0.99
1 1 1       5   15   37 o    2583.9   30.6   1523.3    99.9  0.98
1 1 1       5   15   39 o    2737.1   31.7   2140.0   212.0  0.98
1 1 1       5   15   41 o     782.1   72.6   1207.6   208.6  0.93
1 1 1       5   15   43 x         ?      ?   1129.9   170.7  0.00
1 1 1       5   15   45 o    1058.0   59.8   1177.5   164.9  0.96
1 1 1       5   15   47 o     697.0  100.1    813.6   221.3  0.91
1 1 1       5   15   49 o     443.0  108.9    350.9   232.3  0.68
1 1 1       5   17    5 o    2370.3   18.7   1365.3   140.6  0.96
1 1 1       5   17    7 f    1744.1   16.3   2167.5   160.0  0.00
1 1 1       5   17    9 o    2953.9   22.2   3450.5   296.0  0.98
1 1 1       5   17   11 o    1953.3   17.2   2145.8     8.6  0.95
1 1 1       5   17   13 o     772.1   24.3    240.7   302.0  0.56
1 1 1       5   17   15 o     926.5   23.0   1226.2   342.9  0.76
1 1 1       5   17   17 o     290.7   68.3   1949.3    44.0  0.36
1 1 1       5   17   19 o     420.9   66.7    873.7   210.5  0.31
1 1 1       5   17   21 o     848.9   38.6    613.7    68.5  0.70
1 1 1       5   17   23 o    1695.7   25.7   2415.6    29.2  0.95
1 1 1       5   17   25 o     706.4   52.7    758.7   126.4  0.76
1 1 1       5   17   27 o    3432.3   31.2   2822.0    84.9  0.99
1 1 1       5   17   29 f    2871.0   27.8   3344.8   253.9  0.00
1 1 1       5   17   31 o    2876.3   29.0   1897.6   210.7  0.98
1 1 1       5   17   33 o    3019.1   30.2   3316.5   261.4  0.99
1 1 1       5   17   35 f    2671.6   29.2   2506.5   206.0  0.00
1 1 1       5   17   37 o    1315.2   39.9   1709.8    46.7  0.96
1 1 1       5   17   39 o    1634.0   37.2   1623.0    34.0  0.97
1 1 1       5   17   41 o    1865.2   36.6   1667.2   240.4  0.98
1 1 1       5   17   43 o    1044.0   61.1   1317.2   343.2  0.96
1 1 1       5   17   45 f    1241.3   54.6   1180.7   206.4  0.00
1 1 1       5   17   47 o    1216.9   58.3   1426.7   175.3  0.97
1 1 1       5   17   49 x         ?      ?   1288.4   168.2  0.00
1 1 1       5   19    5 o    4594.7   31.5   3612.9    90.4  0.99
1 1 1       5   19    7 o    1656.0   16.7    993.2   172.1  0.72
1 1 1       5   19    9 o    1800.4   17.8   3619.5   285.0  0.96
1 1 1       5   19   11 f    3079.5   23.2   5018.7   224.4  0.00
1 1 1       5   19   13 o    2291.6   19.8   2445.8     6.4  0.97
1 1 1       5   19   15 o     914.9   27.4    222.9    27.3  0.77
1 1 1       5   19   17 o    2022.5   21.1   1726.7   203.7  0.94
1 1 1       5   19   19 o     600.8   46.3    852.6   140.0  0.56
1 1 1       5   19   21 o    1639.4   26.0    733.1   197.1  0.93
1 1 1       5   19   23 o    1903.3   26.1   1872.3   207.2  0.96
1 1 1       5   19   25 o    2431.3   26.7   2602.5   325.3  0.98
1 1 1       5   19   27 o    1247.2   35.1   1939.0   240.5  0.92
1 1 1       5   19   29 o    1258.9   35.9   1215.9   186.2  0.91
1 1 1       5   19   31 o    1183.9   39.7   1800.3   222.6  0.94
1 1 1       5   19   33 o    2423.7   28.8   2597.8   222.0  0.98
1 1 1       5   19   35 o    2536.8   29.6   2119.1    56.6  0.98
1 1 1       5   19   37 o    1096.2   51.7    380.3   172.6  0.77
1 1 1       5   19   39 x         ?      ?   2278.7   309.6  0.00
1 1 1       5   19   41 o     970.5   59.2    690.0    16.9  0.90
1 1 1       5   19   43 o    1216.8   50.9   1005.4    49.6  0.95
1 1 1       5   19   45 o    2237.6   38.1   2286.0   355.2  0.99
1 1 1       5   19   47 o    2109.5   39.1   2200.5   218.4  0.99
1 1 1       5   21    5 o    2263.8   18.3   1866.8   247.1  0.96
1 1 1       5   21    7 o    1568.6   17.1   1564.7   151.8  0.95
1 1 1       5   21    9 o    1202.1   20.3   1341.4    63.7  0.80
1 1 1       5   21   11 o    1894.0   19.6   2497.1   252.6  0.94
1 1 1       5   21   13 o    1544.0   20.5   1845.8   168.9  0.95
1 1 1       5   21   15 o     308.7   68.6   1146.5   349.9  0.14
1 1 1       5   21   17 o    3086.7   26.0   4487.5   268.6  0.99
1 1 1       5   21   19 o     967.6   33.3    747.0    74.7  0.87
1 1 1       5   21   21 o     718.2   56.7    215.4    32.3  0.69
1 1 1       5   21   23 o    1594.1   30.3    892.8   132.6  0.92
1 1 1       5   21   25 o    1852.5   28.0   2274.3   203.1  0.97
1 1 1       5   21   27 o    2912.3   29.6   2915.8   357.4  0.99
1 1 1       5   21   29 o    4066.8   35.1   3390.2    63.2  0.99
1 1 1       5   21   31 o    3182.9   31.0   2518.9   260.5  0.98
1 1 1       5   21   33 o    1111.0   44.6    285.6    14.5  0.80
1 1 1       5   21   35 o     892.1   55.0   1061.9   186.5  0.90
1 1 1       5   21   37 o     726.2   89.6    343.9   148.5  0.84
1 1 1       5   21   39 o    3818.0   35.2   3172.2     7.4  0.99
1 1 1       5   21   41 o    1116.5   59.6    908.8    72.8  0.94
1 1 1       5   21   43 o    2264.1   40.8   2170.3   217.7  0.99
1 1 1       5   21   45 o    1560.8   45.0   1792.8    55.8  0.98
1 1 1       5   21   47 x         ?      ?   1386.7    23.1  0.00
1 1 1       5   23    5 o    1602.6   18.4   3081.0   187.7  0.95
1 1 1       5   23    7 o    1554.3   19.5   1964.8    97.6  0.91
1 1 1       5   23    9 o     249.6   65.8    310.6    59.1  0.34
1 1 1       5   23   11 o     883.8   28.4   1190.3   213.5  0.85
1 1 1       5   23   13 f    1735.6   21.3   2289.8    68.6  0.00
1 1 1       5   23   15 o    1926.1   22.6   3343.0    81.4  0.96
1 1 1       5   23   17 o     825.0   38.7    462.9   184.0  0.81
1 1 1       5   23   19 f    1065.8   34.8    548.0   291.2  0.00
1 1 1       5   23   21 o     256.5   77.6   1979.9   106.4  0.42
1 1 1       5   23   23 o    1578.8   31.7   1032.4   308.9  0.95
1 1 1       5   23   25 o    2083.9   28.6   2034.4   343.8  0.96
1 1 1       5   23   27 o    2727.9   29.2   2581.4    48.4  0.98
1 1 1       5   23   29 o    1767.9   33.3   2859.2   175.2  0.97
1 1 1       5   23   31 o    1153.6   43.7   1055.7   286.2  0.90
1 1 1       5   23   33 o    3889.9   35.9   3825.4   340.0  0.99
1 1 1       5   23   35 o    2114.5   36.5   1649.0   159.7  0.98
1 1 1       5   23   37 o     361.8  102.2    446.5   172.7  0.55
1 1 1       5   23   39 o    1622.1   45.1   1539.2   196.0  0.97
1 1 1       5   23   41 o     501.4  113.1    658.4    27.2  0.84
1 1 1       5   23   43 o    1832.1   82.6   1577.8    42.5  0.98
1 1 1       5   23   45 o    1227.5   68.1   1119.2   219.6  0.96
1 1 1       5   23   47 o     611.8  130.1    627.3     2.2  0.88
1 1 1       5   25    5 o    1250.3   22.5   1332.9   222.8  0.92
1 1 1       5   25    7 o     499.0   51.0    875.0   343.7  0.29
1 1 1       5   25    9 o    1399.3   21.9   1025.6    82.4  0.79
1 1 1       5   25   11 o    2160.8   21.6   2944.3   345.0  0.96
1 1 1       5   25   13 o     287.3   76.1   1282.6   271.4  0.23
1 1 1       5   25   15 o     908.5   37.7    885.2    55.9  0.86
1 1 1       5   25   17 o     827.4   42.2   1702.8    34.3  0.89
1 1 1       5   25   19 f    2214.2   24.9   2368.2   219.2  0.00
1 1 1       5   25   21 o    1411.4   30.4   2050.4   155.6  0.94
1 1 1       5   25   23 o    2489.5   28.0   2111.1    39.9  0.98
1 1 1       5   25   25 o    3005.4   30.0   2927.4   183.4  0.98
1 1 1       5   25   27 o    3811.2   34.0   2985.3   203.4  0.99
1 1 1       5   25   29 o     849.3   65.3    957.0   345.6  0.89
1 1 1       5   25   31 o    2251.2   31.3   2817.8    91.9  0.98
1 1 1       5   25   33 o    1614.4   35.7   1322.8    16.6  0.96
1 1 1       5   25   35 x         ?      ?   1453.4   116.6  0.00
1 1 1       5   25   37 o     975.4   62.7   1083.8   300.1  0.94
1 1 1       5   25   39 f    1277.7   59.0   1332.1   341.0  0.00
1 1 1       5   25   41 o     509.7  111.7    521.7   205.9  0.82
1 1 1       5   25   43 o     545.1  116.8    370.3   142.5  0.75
1 1 1       5   25   45 x         ?      ?    639.3    60.1  0.00
1 1 1       5   27    5 f     788.8   34.6    275.1   134.0  0.00
1 1 1       5   27    7 o     934.4   30.5   1374.3   278.7  0.75
1 1 1       5   27    9 o    1719.5   21.8   2895.5   353.1  0.96
1 1 1       5   27   11 o    1465.9   25.9    764.4   239.0  0.94
1 1 1       5   27   13 o    1337.9   27.7    982.9    41.5  0.93
1 1 1       5   27   15 o    1150.7   32.8   1468.2   333.8  0.88
1 1 1       5   27   17 o     954.1   43.0    146.7   245.3  0.73
1 1 1       5   27   19 o    2013.5   26.0   1965.9   166.1  0.94
1 1 1       5   27   21 o    1949.4   26.7   1810.5   338.9  0.97
1 1 1       5   27   23 o    3289.6   29.6   2639.9   188.7  0.99
1 1 1       5   27   25 o    1716.1   29.3   1958.3   174.7  0.97
1 1 1       5   27   27 o    2694.0   30.7   2402.3   355.7  0.99
1 1 1       5   27   29 o    2283.4   31.2   1615.8   138.3  0.98
1 1 1       5   27   31 o    2846.1   31.4   1582.7   250.4  0.99
1 1 1       5   27   33 x         ?      ?   2469.8   117.2  0.00
1 1 1       5   27   35 o    3939.4   36.9   3417.0   341.1  1.00
1 1 1       5   27   37 x         ?      ?    621.8    20.5  0.00
1 1 1       5   27   39 o    1578.5   45.6   1267.1   141.4  0.97
1 1 1       5   27   41 f     652.4  113.9    221.1   250.1  0.00
1 1 1       5   27   43 o     615.6  117.6    156.7   226.2  0.56
1 1 1       5   29    5 o    1034.8   31.0   1046.8   324.8  0.82
1 1 1       5   29    7 o     501.5   61.4   1011.0   261.3  0.42
1 1 1       5   29    9 o    1962.7   23.9   2995.4   217.7  0.97
1 1 1       5   29   11 o    1302.0   29.7   1180.6   132.4  0.89
1 1 1       5   29   13 o     509.6   73.9    535.3    11.3  0.35
1 1 1       5   29   15 o    1613.0   29.9   2674.8   138.8  0.96
1 1 1       5   29   17 o    2706.4   26.8   2548.6   102.1  0.98
1 1 1       5   29   19 o    2546.8   26.4   2347.1   275.3  0.98
1 1 1       5   29   21 o    3047.9   28.5   3082.8   238.2  0.99
1 1 1       5   29   23 o    4733.7   38.3   4485.2    38.5  0.99
1 1 1       5   29   25 o    4656.1   40.0   4110.5     3.5  0.99
1 1 1       5   29   27 o    3323.2   31.4   3631.3   189.2  0.99
1 1 1       5   29   29 o    2252.1   32.6   1666.9    27.8  0.98
1 1 1       5   29   31 o     941.2   61.8    142.7   110.7  0.16
1 1 1       5   29   33 o    1582.9   40.2   1680.3   157.1  0.98
1 1 1       5   29   35 x         ?      ?   1449.7    28.8  0.00
1 1 1       5   29   37 o     418.2  111.9    579.1   181.2  0.65
1 1 1       5   29   39 o     960.3   70.2    911.1   154.2  0.93
1 1 1       5   29   41 o     575.8  121.3    869.4   326.7  0.90
1 1 1       5   29   43 x         ?      ?   1062.2   330.3  0.00
1 1 1       5   31    5 o    1096.4   33.6    756.0    62.8  0.37
1 1 1       5   31    7 o    1516.0   27.3   1477.2   252.1  0.90
1 1 1       5   31    9 o    3229.9   28.3   2651.0   193.7  0.99
1 1 1       5   31   11 o    2211.0   25.2   3684.3   293.1  0.98
1 1 1       5   31   13 o     427.2   83.6    719.5   237.9  0.42
1 1 1       5   31   15 o    1964.0   27.5   2394.6   357.0  0.97
1 1 1       5   31   17 o    1947.1   27.5   1740.4   254.4  0.96
1 1 1       5   31   19 o    1357.1   35.0   1923.7   209.6  0.94
1 1 1       5   31   21 o    3549.1   31.0   2952.9    66.0  0.99
1 1 1       5   31   23 o    2948.7   28.7   1999.6   344.3  0.98
1 1 1       5   31   25 o    1271.1   39.0    937.0   198.3  0.90
1 1 1       5   31   27 o    2538.7   29.1   2418.2   148.1  0.99
1 1 1       5   31   29 o     826.0   62.3    881.2   296.2  0.86
1 1 1       5   31   31 o    3305.1   34.6   2739.4    77.8  0.99
1 1 1       5   31   33 o    1904.0   38.1   1244.5    44.1  0.97
1 1 1       5   31   35 o    1016.7   64.2   1074.0   220.6  0.94
1 1 1       5   31   37 o     963.4   73.6   1295.4   247.0  0.95
1 1 1       5   31   39 f     561.7  104.7    528.3   131.0  0.00
1 1 1       5   31   41 o    1420.4   61.5   1793.5    42.3  0.98
1 1 1       5   33    5 o     966.1   40.6    746.8   345.6  0.86
1 1 1       5   33    7 o     974.4   42.9   1733.7   123.5  0.89
1 1 1       5   33    9 o    1396.4   30.9   1794.1   146.0  0.93
1 1 1       5   33   11 o    3624.4   30.5   3088.6    51.9  0.99
1 1 1       5   33   13 o    2666.7   26.4   3023.7   354.1  0.98
1 1 1       5   33   15 o    2942.0   27.7   3904.7   343.4  0.99
1 1 1       5   33   17 o    1393.9   36.6    929.8   326.2  0.93
1 1 1       5   33   19 o    2603.7   27.6   1821.8   108.3  0.98
1 1 1       5   33   21 o    3188.2   29.6   3244.6   268.3  0.99
1 1 1       5   33   23 o    2263.7   29.1   1686.6   221.0  0.98
1 1 1       5   33   25 o    2520.8   29.7   2410.8   195.1  0.99
1 1 1       5   33   27 x         ?      ?    749.1   111.2  0.00
1 1 1       5   33   29 o     487.4   98.2    638.2    31.5  0.82
1 1 1       5   33   31 o    1479.8   43.8   1160.3   144.8  0.97
1 1 1       5   33   33 o     606.4  101.9    259.2   211.4  0.74
1 1 1       5   33   35 o    1543.3   47.2   1518.0   307.2  0.98
1 1 1       5   33   37 o     418.4  115.1    499.2   337.3  0.73
1 1 1       5   33   39 o     698.4  110.9    616.4   291.0  0.89
1 1 1       5   35    5 o    2880.2   26.8   2182.4   359.6  0.98
1 1 1       5   35    7 o    3553.6   31.1   3582.8    98.1  0.99
1 1 1       5   35    9 o    4697.6   37.8   4629.6    87.6  0.99
1 1 1       5   35   11 o    2300.8   27.3   1947.6    51.7  0.97
1 1 1       5   35   13 o     605.7   74.7    702.0   113.9  0.44
1 1 1       5   35   15 o    2924.1   28.4   2942.9   177.8  0.99
1 1 1       5   35   17 o     799.0   58.8    809.6    98.1  0.75
1 1 1       5   35   19 o    3914.4   34.0   3821.2    17.2  0.99
1 1 1       5   35   21 o    3612.8   31.9   2768.9   295.8  0.99
1 1 1       5   35   23 o    2094.9   30.5   1705.4   216.5  0.98
1 1 1       5   35   25 x         ?      ?   1820.5   118.8  0.00
1 1 1       5   35   27 o    1385.8   41.0   1114.1    13.5  0.96
1 1 1       5   35   29 x         ?      ?    924.0   234.7  0.00
1 1 1       5   35   31 o    1279.4   48.4   1470.8   224.8  0.97
1 1 1       5   35   33 o    1865.2   42.1   1873.9   118.0  0.99
1 1 1       5   35   35 o     407.1  112.9    231.4     4.3  0.44
1 1 1       5   35   37 o     347.3  106.2    489.5   347.4  0.70
1 1 1       5   35   39 o     726.6  100.9    961.0    40.6  0.94
1 1 1       5   37    5 o    2681.8   28.6   2082.4   326.0  0.98
1 1 1       5   37    7 o    3754.8   32.4   3558.6   140.6  0.99
1 1 1       5   37    9 o    1100.5   41.2   1929.4   190.6  0.94
1 1 1       5   37   11 o    2256.3   27.8   2960.6   240.6  0.98
1 1 1       5   37   13 o     559.5   87.8    470.1    43.6  0.41
1 1 1       5   37   15 o    3287.6   30.7   1885.7   141.1  0.99
1 1 1       5   37   17 o    1832.5   31.6   1305.7    50.5  0.97
1 1 1       5   37   19 o     411.9  102.5    536.6     9.1  0.62
1 1 1       5   37   21 f    1751.6   34.1   1548.8    54.4  0.00
1 1 1       5   37   23 o    3348.8   33.4   2516.4   192.6  0.99
1 1 1       5   37   25 o     491.2  104.8    473.2   314.9  0.43
1 1 1       5   37   27 x         ?      ?    474.9   351.5  0.00
1 1 1       5   37   29 o    1001.5   59.7    363.1   345.1  0.85
1 1 1       5   37   31 o     651.9   94.2    386.5   257.1  0.75
1 1 1       5   37   33 o    1166.2   52.9   1285.7   178.0  0.97
1 1 1       5   37   35 o    1138.8   67.7    935.4   111.1  0.96
1 1 1       5   37   37 o     647.8  102.5    315.1   226.4  0.78
1 1 1       5   39    5 o    1163.8   41.2    871.3   298.2  0.88
1 1 1       5   39    7 o    1399.6   35.9   1702.1   293.1  0.96
1 1 1       5   39    9 o     551.1   87.8    673.9   351.4  0.64
1 1 1       5   39   11 o     922.5   53.9    636.8    31.4  0.80
1 1 1       5   39   13 o     722.1   67.4    236.4   112.3  0.82
1 1 1       5   39   15 o    1830.9   31.5   1415.6   306.2  0.97
1 1 1       5   39   17 o    2055.7   30.6   1776.1   166.0  0.97
1 1 1       5   39   19 x         ?      ?     94.6   316.6  0.00
1 1 1       5   39   21 o     512.5  103.2   1097.8   159.1  0.86
1 1 1       5   39   23 o    1073.0   53.3    839.4   299.7  0.92
1 1 1       5   39   25 o     274.1   89.7    433.3   292.4  0.46
1 1 1       5   39   27 o    1126.6   56.8    774.9   304.9  0.95
1 1 1       5   39   29 o    1123.8   57.4    852.7   189.4  0.95
1 1 1       5   39   31 o     886.5   69.9    716.4   355.4  0.92
1 1 1       5   39   33 o     531.7  111.8    648.5   278.6  0.85
1 1 1       5   39   35 o     891.9   80.7    508.9   167.8  0.89
1 1 1       5   41    5 o    1518.4   35.9   1292.2   119.0  0.96
1 1 1       5   41    7 o     430.3   96.6    614.7   202.6  0.59
1 1 1       5   41    9 o    1960.4   31.1   2025.0    16.4  0.98
1 1 1       5   41   11 f    3229.7   31.1   3516.9    58.1  0.00
1 1 1       5   41   13 x         ?      ?    207.2   323.9  0.00
1 1 1       5   41   15 o    3575.9   32.2   3126.4   199.7  0.99
1 1 1       5   41   17 o    1180.9   49.4   1663.4    62.5  0.96
1 1 1       5   41   19 o    1284.5   45.9    883.6   293.0  0.95
1 1 1       5   41   21 o     974.1   65.0    221.4    49.3  0.80
1 1 1       5   41   23 o     605.5  103.7   1004.5    95.6  0.89
1 1 1       5   41   25 o     411.9  108.8     55.1   354.7  0.33
1 1 1       5   41   27 o     939.6   68.8    361.9   237.7  0.88
1 1 1       5   41   29 o     592.8  104.3    177.8   326.8  0.45
1 1 1       5   41   31 o    2079.2   37.2   1837.9   315.0  0.99
1 1 1       5   43    5 x         ?      ?   2365.0   284.7  0.00
1 1 1       5   43    7 o    1600.8   37.5   1190.1   278.4  0.96
1 1 1       5   43    9 o    1532.9   38.1   1039.2   147.0  0.96
1 1 1       5   43   11 o    1951.2   32.8   2076.9    81.2  0.98
1 1 1       5   43   13 o    2072.9   32.5   1972.3   181.3  0.99
1 1 1       5   43   15 x         ?      ?   1195.2    28.7  0.00
1 1 1       5   43   17 o    1151.8   51.5   1180.9   271.5  0.96
1 1 1       5   43   19 o    1099.3   55.1   1228.2   102.4  0.96
1 1 1       5   43   21 o    1242.8   53.1   1060.7   289.6  0.96
1 1 1       5   43   23 o    1221.9   55.3    661.6   181.8  0.94
1 1 1       5   43   25 o    1801.6   40.0   1949.5   126.9  0.99
1 1 1       5   43   27 o     668.2  100.1    799.4    53.0  0.91
1 1 1       5   43   29 x         ?      ?   1471.7   251.7  0.00
1 1 1       5   45    5 o    1563.3   38.7   1344.2     8.8  0.97
1 1 1       5   45    7 x         ?      ?    518.3   346.1  0.00
1 1 1       5   45    9 x         ?      ?    785.5   206.1  0.00
1 1 1       5   45   11 o    1939.2   35.1   2011.7   216.3  0.99
1 1 1       5   45   13 o     600.5  103.0    401.0   202.2  0.50
1 1 1       5   45   15 o    1758.5   37.7   1392.0   335.1  0.98
1 1 1       5   45   17 o     943.6   64.0    590.2   161.7  0.89
1 1 1       5   45   19 o    1286.9   50.5   1662.6   191.3  0.97
1 1 1       5   45   21 o    1910.3   37.9   1761.2   323.7  0.99
1 1 1       5   45   23 o     948.5   70.1    791.1   271.1  0.94
1 1 1       5   45   25 x         ?      ?    480.4   324.1  0.00
1 1 1       5   47    5 o    1201.7   50.7   1173.6   176.9  0.97
1 1 1       5   47    7 o     409.2  106.9    908.1   100.0  0.83
1 1 1       5   47    9 o    1354.5   47.3    926.4    89.7  0.97
1 1 1       5   47   11 o    1359.5   45.7   1224.9   357.4  0.97
1 1 1       5   47   13 o     685.2   92.5    443.7   203.2  0.83
1 1 1       5   47   15 o    1383.9   47.6   1684.4   216.8  0.98
1 1 1       5   47   17 o     452.0  111.0    637.6    15.9  0.77
1 1 1       5   47   19 o     975.5   65.4    855.0   335.5  0.94
1 1 1       5   47   21 x         ?      ?   1161.1   123.9  0.00
1 1 1       5   47   23 o    2021.3   42.8   2060.8   296.5  0.99
1 1 1       5   49    5 o     790.6   81.8   1091.7   286.3  0.94
1 1 1       5   49    7 o     484.6  103.7    401.2    74.5  0.69
1 1 1       5   49    9 o     776.4   93.3    912.9   188.6  0.94
1 1 1       5   49   11 o     929.7   66.3   1428.0    47.5  0.96
1 1 1       5   49   13 o     435.8  108.7    306.5   187.7  0.67
1 1 1       5   49   15 o     803.4   86.5    810.4   218.1  0.93
1 1 1       5   49   17 x         ?      ?   1181.6   353.5  0.00
1 1 1       5   51    5 o    1676.2   42.5   1811.3   321.8  0.99
1 1 1       5   51    7 x         ?      ?    923.2   222.4  0.00
1 1 1       5   51    9 x         ?      ?   1344.7    74.6  0.00
1 1 1       5   51   11 x         ?      ?    189.8   287.6  0.00
1 1 1       6    6    6 o    3422.9   41.9   5276.5   209.9  0.82
1 1 1       6    8    6 o    2935.5   21.3   2095.0    45.4  0.97
1 1 1       6    8    8 o    1598.3   14.8   3386.5   198.3  0.92
1 1 1       6    8   10 f    2022.6   16.2   2221.0    28.0  0.00
1 1 1       6    8   12 o    3387.2   25.5   3797.1   344.7  0.98
1 1 1       6    8   14 o    3378.9   25.5   2936.2     5.9  0.98
1 1 1       6    8   16 o    1117.2   18.2   3492.2   291.7  0.91
1 1 1       6    8   18 o    1203.8   19.4   1084.3   137.0  0.86
1 1 1       6    8   20 o    2351.3   19.8   3040.4   119.9  0.98
1 1 1       6    8   22 o     410.6   58.2   1437.4   238.0  0.53
1 1 1       6    8   24 o    1790.5   21.5   3212.4   119.8  0.95
1 1 1       6    8   26 o    1176.2   25.2    689.8    76.8  0.90
1 1 1       6    8   28 o    1869.6   23.0   2179.1    65.8  0.96
1 1 1       6    8   30 o    1500.7   25.7   1331.4   101.2  0.93
1 1 1       6    8   32 o    1054.8   35.9   1953.7   197.9  0.89
1 1 1       6    8   34 o     312.9   83.2    640.8    65.5  0.46
1 1 1       6    8   36 o    1395.3   32.0   1095.0    83.2  0.95
1 1 1       6    8   38 o    1347.8   36.3   1020.6    52.1  0.92
1 1 1       6    8   40 o    3852.3   34.0   3826.1   177.2  0.99
1 1 1       6    8   42 x         ?      ?   1695.4   233.0  0.00
1 1 1       6    8   44 o    2864.7   31.3   2845.6   174.4  0.99
1 1 1       6    8   46 o     326.0   98.0    407.8   141.1  0.48
1 1 1       6    8   48 o    1888.5   64.6   1911.4     8.3  0.99
1 1 1       6    8   50 o    1458.5   47.5   1131.2   297.5  0.97
1 1 1       6   10    6 o     734.4   16.7   1027.7    87.0  0.78
1 1 1       6   10    8 o    2356.6   17.9   4071.8    76.9  0.96
1 1 1       6   10   10 o    3253.1   23.1   4988.5   213.4  0.98
1 1 1       6   10   12 o    1766.1   15.7   1852.2    26.0  0.56
1 1 1       6   10   14 o    2327.0   19.4   5298.4   159.1  0.97
1 1 1       6   10   16 o    5011.1   36.2   4386.7    14.7  0.99
1 1 1       6   10   18 o    1925.8   18.2   3192.5   332.1  0.96
1 1 1       6   10   20 o     854.3   26.9   2515.8   153.5  0.61
1 1 1       6   10   22 o    3836.2   29.7   4264.5    41.9  0.99
1 1 1       6   10   24 o     564.4   48.7   1035.6   242.1  0.42
1 1 1       6   10   26 o     998.0   32.6   2224.0    32.4  0.87
1 1 1       6   10   28 o     686.8   49.3   1177.4   101.3  0.75
1 1 1       6   10   30 o    3181.7   27.9   3288.4   105.1  0.99
1 1 1       6   10   32 o    3158.8   29.4   3767.1    10.6  0.99
1 1 1       6   10   34 o    1542.0   30.1   1978.7    70.0  0.96
1 1 1       6   10   36 o    1796.0   28.3   1899.4   136.4  0.96
1 1 1       6   10   38 o    1048.6   42.1    914.7   155.2  0.90
1 1 1       6   10   40 o    2931.1   29.6   2395.7    30.6  0.99
1 1 1       6   10   42 x         ?      ?   1269.4    52.6  0.00
1 1 1       6   10   44 o     761.8   67.9   1100.8    58.1  0.92
1 1 1       6   10   46 o    1454.9   40.3   1571.8   199.3  0.98
1 1 1       6   10   48 o     839.9   72.1   1003.4   231.9  0.95
1 1 1       6   10   50 o    1455.2   43.8   1157.3    76.6  0.97
1 1 1       6   12    6 o    1565.6   14.8   2227.1   261.8  0.92
1 1 1       6   12    8 o    1092.6   15.7   1060.4   157.8  0.82
1 1 1       6   12   10 o    4995.5   34.4   5399.6    75.0  0.99
1 1 1       6   12   12 o    5926.7   40.4   6185.0   160.3  0.99
1 1 1       6   12   14 o    4735.2   34.4   4876.6   231.8  0.99
1 1 1       6   12   16 o    2880.9   22.9   3768.2   349.2  0.98
1 1 1       6   12   18 o    2645.5   21.3   3666.3   138.9  0.98
1 1 1       6   12   20 o    2708.1   22.7   3682.5   120.6  0.98
1 1 1       6   12   22 o    1406.2   24.6   2865.9   302.7  0.93
1 1 1       6   12   24 o    1441.2   26.1   2546.0    18.0  0.90
1 1 1       6   12   26 o    1363.9   27.5   1007.6   294.2  0.90
1 1 1       6   12   28 o    1714.6   26.7   2281.0   325.6  0.97
1 1 1       6   12   30 o    1826.9   27.5   1266.7   241.9  0.95
1 1 1       6   12   32 o    2932.3   28.2   2126.7   246.1  0.98
1 1 1       6   12   34 o    2052.0   29.0   3357.5   144.0  0.98
1 1 1       6   12   36 o    1026.8   48.5   1573.0   302.2  0.93
1 1 1       6   12   38 o    2682.7   30.5   2726.5   359.7  0.98
1 1 1       6   12   40 o    2527.6   31.8   2752.3    48.5  0.99
1 1 1       6   12   42 o     488.0   95.7    934.5   148.1  0.82
1 1 1       6   12   44 x         ?      ?   1707.6   209.7  0.00
1 1 1       6   12   46 o     396.5  102.0    790.1   186.3  0.80
1 1 1       6   12   48 o    1171.5   55.9    824.1   128.8  0.95
1 1 1       6   12   50 x         ?      ?   1197.3   119.6  0.00
1 1 1       6   14    6 o    1741.4   16.1   1763.2   186.7  0.93
1 1 1       6   14    8 o    4139.3   28.9   5392.2   221.3  0.99
1 1 1       6   14   10 o    3815.4   27.2   1837.6    30.9  0.99
1 1 1       6   14   12 o    4532.3   31.3   6369.6    50.9  0.99
1 1 1       6   14   14 o    1621.4   16.5   2436.6   205.2  0.94
1 1 1       6   14   16 o     740.2   26.9   1720.6    27.8  0.44
1 1 1       6   14   18 o    2747.4   22.8   3144.8   333.0  0.98
1 1 1       6   14   20 f    4103.2   32.2   3157.1   201.0  0.00
1 1 1       6   14   22 o    3462.6   29.0   3000.0   173.4  0.98
1 1 1       6   14   24 o    2298.5   24.1   4248.3   233.4  0.98
1 1 1       6   14   26 o     442.1   66.1    635.0   177.3  0.48
1 1 1       6   14   28 o     761.6   51.3   1185.1   297.7  0.54
1 1 1       6   14   30 o    1776.4   28.5   1397.6    52.1  0.95
1 1 1       6   14   32 o    2653.3   27.9   3141.6   120.0  0.98
1 1 1       6   14   34 o    3061.6   29.5   2427.0   321.5  0.99
1 1 1       6   14   36 o    1529.6   36.4    317.5   229.9  0.94
1 1 1       6   14   38 o    1995.8   31.6   1847.3   196.9  0.97
1 1 1       6   14   40 o    1942.7   33.8   1920.9   212.1  0.98
1 1 1       6   14   42 o     468.0  105.6   1069.8   108.4  0.88
1 1 1       6   14   44 o     243.6   83.2    637.1   263.8  0.34
1 1 1       6   14   46 o     433.8  110.4    335.0    64.4  0.53
1 1 1       6   14   48 o     808.6   93.8    765.5   123.9  0.92
1 1 1       6   14   50 x         ?      ?   1091.8   133.3  0.00
1 1 1       6   16    6 o    1178.9   16.8   1513.2   129.8  0.88
1 1 1       6   16    8 o    2186.4   17.6   1876.7   247.7  0.96
1 1 1       6   16   10 o    3267.8   23.5   3720.3   336.0  0.98
1 1 1       6   16   12 o    1659.4   17.2   2059.4     9.6  0.94
1 1 1       6   16   14 o    1935.8   18.0   1824.1   118.7  0.92
1 1 1       6   16   16 o    1984.3   19.9   1684.2   300.3  0.95
1 1 1       6   16   18 o    1912.6   21.8   1184.2   348.3  0.94
1 1 1       6   16   20 o    1709.6   23.0    879.4    76.3  0.93
1 1 1       6   16   22 o    1534.1   26.0    593.2   243.7  0.91
1 1 1       6   16   24 o    1221.5   29.7   1373.9    22.0  0.85
1 1 1       6   16   26 o    2788.2   27.9   1776.3   142.7  0.98
1 1 1       6   16   28 o    3399.9   31.4   3183.5    18.2  0.99
1 1 1       6   16   30 o    2211.1   27.5   2544.8   170.7  0.97
1 1 1       6   16   32 o    2318.0   28.2   2212.3   196.5  0.97
1 1 1       6   16   34 o    2143.9   29.1   3019.6   261.9  0.98
1 1 1       6   16   36 o    4625.6   39.6   2828.0    84.5  0.99
1 1 1       6   16   38 o    2049.4   32.4   1753.7    43.2  0.98
1 1 1       6   16   40 x         ?      ?   1034.0   244.0  0.00
1 1 1       6   16   42 o    1147.7   52.1   1168.0   105.7  0.95
1 1 1       6   16   44 o     377.8  102.6    295.5   288.3  0.48
1 1 1       6   16   46 o    1154.3   62.9   1494.9   220.2  0.97
1 1 1       6   16   48 f    1150.2   61.2    967.8   223.6  0.00
1 1 1       6   18    6 o    2275.7   18.3   3183.8    98.8  0.97
1 1 1       6   18    8 o    4054.6   28.2   3211.2   252.3  0.99
1 1 1       6   18   10 o    3562.8   25.3   4387.0   287.0  0.99
1 1 1       6   18   12 o    1681.6   18.0   1929.3   151.4  0.94
1 1 1       6   18   14 o    1116.6   21.5   1381.1   307.6  0.85
1 1 1       6   18   16 o    1329.5   21.7    878.0    49.2  0.81
1 1 1       6   18   18 f    1185.4   23.5   2785.7   180.4  0.00
1 1 1       6   18   20 o    1454.0   27.1   2283.1   304.4  0.93
1 1 1       6   18   22 o     859.5   42.6    775.4    34.2  0.86
1 1 1       6   18   24 o    1308.6   31.6   1828.9    64.1  0.93
1 1 1       6   18   26 o     565.1   69.9    873.9   334.4  0.54
1 1 1       6   18   28 o    2828.2   28.6   3645.7   197.0  0.98
1 1 1       6   18   30 o    2498.3   28.3   1623.6   244.0  0.98
1 1 1       6   18   32 o    2480.4   29.0   2895.4   215.4  0.98
1 1 1       6   18   34 o    1530.3   34.1   1517.5   138.8  0.95
1 1 1       6   18   36 o    1505.1   35.8   1986.3   320.9  0.96
1 1 1       6   18   38 o    1124.4   46.9   1450.9    48.2  0.95
1 1 1       6   18   40 o     565.7   99.2    406.2   352.8  0.83
1 1 1       6   18   42 x         ?      ?    714.4    61.2  0.00
1 1 1       6   18   44 o    2143.1   37.6   1565.4    50.7  0.98
1 1 1       6   18   46 o    2153.7   38.3   2202.5   291.6  0.99
1 1 1       6   18   48 o    1158.2   65.1   1271.5   134.0  0.97
1 1 1       6   20    6 o    3069.8   22.3   3432.9   175.6  0.98
1 1 1       6   20    8 o    2135.2   18.2   1408.7   167.9  0.96
1 1 1       6   20   10 o    1651.8   18.7   2334.3   266.7  0.94
1 1 1       6   20   12 o    2479.0   20.8   3727.3   239.5  0.97
1 1 1       6   20   14 o    1408.8   20.7   1923.4    59.1  0.91
1 1 1       6   20   16 o    1134.7   27.0   1974.2   334.9  0.84
1 1 1       6   20   18 o    1744.0   21.8    822.4   188.5  0.92
1 1 1       6   20   20 o    1530.0   27.1   2126.9   162.5  0.93
1 1 1       6   20   22 o    2698.0   26.9   1286.4   263.1  0.97
1 1 1       6   20   24 o    3240.5   29.7   2780.0   228.9  0.99
1 1 1       6   20   26 o     612.1   77.1    454.2    98.8  0.74
1 1 1       6   20   28 o     798.4   53.6   1155.7    36.9  0.67
1 1 1       6   20   30 o    1532.4   33.2    828.8    15.1  0.92
1 1 1       6   20   32 o    2708.9   30.1   2073.4   229.3  0.98
1 1 1       6   20   34 o    1771.9   32.2   1699.1   276.1  0.96
1 1 1       6   20   36 o    2365.6   30.0   2043.1   145.2  0.98
1 1 1       6   20   38 x         ?      ?    534.2   254.3  0.00
1 1 1       6   20   40 o    1748.4   37.1   1784.7    22.8  0.98
1 1 1       6   20   42 o    1348.1   46.3    995.0   259.2  0.96
1 1 1       6   20   44 o     290.9   93.6    350.4     4.4  0.48
1 1 1       6   20   46 f    2800.8   36.7   2669.9    72.3  0.00
1 1 1       6   20   48 x         ?      ?   1332.2   299.0  0.00
1 1 1       6   22    6 o    1904.8   18.6   3636.1   163.2  0.96
1 1 1       6   22    8 o     859.4   26.7    277.6   302.8  0.31
1 1 1       6   22   10 o     712.5   34.3   1559.2   118.8  0.57
1 1 1       6   22   12 o    1561.3   20.7   2177.1   179.5  0.94
1 1 1       6   22   14 o    1659.9   21.6   1633.4    76.4  0.94
1 1 1       6   22   16 o    1052.8   29.5    799.7   121.3  0.59
1 1 1       6   22   18 o    1940.1   23.8   2646.4   346.1  0.96
1 1 1       6   22   20 o    1487.5   27.8   1111.0    82.6  0.91
1 1 1       6   22   22 o    1132.5   39.0   1872.3    56.9  0.93
1 1 1       6   22   24 o     737.7   60.3   1519.5   130.0  0.79
1 1 1       6   22   26 o    2095.9   29.0   2197.4   306.3  0.97
1 1 1       6   22   28 o    3642.5   33.3   1623.2   342.1  0.99
1 1 1       6   22   30 o    1733.5   33.2   1943.3   141.3  0.96
1 1 1       6   22   32 o    2703.6   30.8   2297.9   345.5  0.98
1 1 1       6   22   34 o    1512.4   37.4   1674.5   263.7  0.96
1 1 1       6   22   36 o    1168.7   52.5    730.5   255.3  0.81
1 1 1       6   22   38 o    1965.0   34.1   2123.8   279.5  0.98
1 1 1       6   22   40 x         ?      ?   1643.2    90.4  0.00
1 1 1       6   22   42 o    1758.9   39.2   1524.0   134.7  0.98
1 1 1       6   22   44 o    1008.9   63.5   1088.1   288.7  0.95
1 1 1       6   22   46 o     564.6  119.4    865.1   110.9  0.90
1 1 1       6   24    6 o     355.7   59.5    253.2   218.7  0.29
1 1 1       6   24    8 o    1867.1   20.3   1549.4   167.1  0.94
1 1 1       6   24   10 o     448.8   56.4   1850.5    32.2  0.55
1 1 1       6   24   12 o     821.2   36.0   1894.5   304.6  0.72
1 1 1       6   24   14 o    2159.6   22.7   2115.4   101.7  0.96
1 1 1       6   24   16 o    1376.4   26.7   2257.8   129.8  0.94
1 1 1       6   24   18 o     791.2   44.2    830.7   275.2  0.78
1 1 1       6   24   20 o     882.9   43.2   1368.7   180.5  0.62
1 1 1       6   24   22 o    1275.1   31.6   2199.5   130.3  0.91
1 1 1       6   24   24 o    4164.8   35.6   3852.7   332.0  0.99
1 1 1       6   24   26 o     579.2   81.7   1126.2   241.9  0.47
1 1 1       6   24   28 o    3766.8   34.2   3220.6   114.8  0.99
1 1 1       6   24   30 o    1184.1   46.4   1275.2   152.8  0.94
1 1 1       6   24   32 o    2588.0   30.2   2378.9   333.0  0.99
1 1 1       6   24   34 o    2543.3   31.0   2436.6    29.3  0.99
1 1 1       6   24   36 f     980.3   60.4    823.1   336.6  0.00
1 1 1       6   24   38 o    1784.4   37.5   1690.9   282.0  0.98
1 1 1       6   24   40 o    2073.6   34.8   1515.3   265.4  0.98
1 1 1       6   24   42 o     342.5  105.9    646.2    64.7  0.77
1 1 1       6   24   44 o     692.6   92.7    653.2   122.9  0.88
1 1 1       6   24   46 x         ?      ?   1399.5   278.1  0.00
1 1 1       6   26    6 o     493.8   53.0    419.7    52.3  0.36
1 1 1       6   26    8 o    1680.3   21.9   1846.1    29.7  0.94
1 1 1       6   26   10 o    2234.6   22.6   2697.0   266.7  0.97
1 1 1       6   26   12 o     754.2   43.8   1249.5     1.0  0.71
1 1 1       6   26   14 o     919.8   37.5   1533.2   341.0  0.84
1 1 1       6   26   16 o     909.2   42.2   1541.7   329.3  0.88
1 1 1       6   26   18 o    1197.3   34.5    561.9   246.6  0.28
1 1 1       6   26   20 o    2263.5   25.4   2460.6    37.0  0.98
1 1 1       6   26   22 o    1496.3   32.7   1553.9    16.7  0.92
1 1 1       6   26   24 o    3453.2   31.2   2349.2   166.5  0.99
1 1 1       6   26   26 o     286.8   85.5    318.4    89.9  0.26
1 1 1       6   26   28 o    2013.6   31.6   1831.8   341.5  0.97
1 1 1       6   26   30 o    1420.9   39.4   1217.0    28.9  0.93
1 1 1       6   26   32 o    1083.9   53.0   1012.8   118.6  0.93
1 1 1       6   26   34 x         ?      ?   2889.5    38.8  0.00
1 1 1       6   26   36 o    3417.5   34.2   3069.9   255.8  0.99
1 1 1       6   26   38 o    1248.5   56.6   1448.2   276.6  0.97
1 1 1       6   26   40 o    1240.4   54.4   1125.4    68.2  0.96
1 1 1       6   26   42 o     550.1  114.9    319.3   311.9  0.74
1 1 1       6   26   44 o     451.0  125.8    525.3   299.4  0.76
1 1 1       6   28    6 o     579.0   49.3    205.0   284.2  0.27
1 1 1       6   28    8 o    2707.4   23.6   4310.1   261.0  0.98
1 1 1       6   28   10 o     421.7   70.6   1846.0   127.0  0.50
1 1 1       6   28   12 o    2156.6   24.0   1521.4    49.0  0.96
1 1 1       6   28   14 o     942.6   43.2   1259.5   280.3  0.78
1 1 1       6   28   16 o    1015.1   40.1   2572.3    51.2  0.91
1 1 1       6   28   18 o    3970.4   32.9   3597.9    33.3  0.99
1 1 1       6   28   20 o    3000.8   28.2   2796.7   293.1  0.99
1 1 1       6   28   22 o    1913.3   27.8   2706.2    60.7  0.98
1 1 1       6   28   24 o    2837.6   28.9   3388.8    63.1  0.99
1 1 1       6   28   26 o    4535.0   39.7   4175.1   287.7  0.99
1 1 1       6   28   28 o    2321.9   30.6   1803.5    73.4  0.98
1 1 1       6   28   30 o    1277.5   44.0    491.5   156.3  0.92
1 1 1       6   28   32 x         ?      ?   1353.2   230.5  0.00
1 1 1       6   28   34 o     524.6  103.9    638.6   326.2  0.79
1 1 1       6   28   36 x         ?      ?   1656.9    12.0  0.00
1 1 1       6   28   38 o    1419.2   45.6   1644.6   147.7  0.98
1 1 1       6   28   40 o     946.3   75.9    622.6   138.9  0.89
1 1 1       6   28   42 o     640.7  119.2    655.8   330.3  0.89
1 1 1       6   28   44 x         ?      ?   1259.5   198.4  0.00
1 1 1       6   30    6 o    2141.9   24.7   2064.0   293.3  0.96
1 1 1       6   30    8 o    2059.2   24.3   2607.4   225.8  0.96
1 1 1       6   30   10 o    1316.6   30.3   1879.4   305.6  0.93
1 1 1       6   30   12 o    1110.1   35.4   1436.1   213.0  0.92
1 1 1       6   30   14 o    1987.0   27.3   1902.2    89.9  0.97
1 1 1       6   30   16 o    1381.3   33.2   1315.3   318.1  0.92
1 1 1       6   30   18 o    2264.7   26.8   3141.3   188.5  0.98
1 1 1       6   30   20 o     798.7   53.4    940.3   175.0  0.67
1 1 1       6   30   22 o    4165.6   34.5   3474.6   331.6  0.99
1 1 1       6   30   24 o    3677.8   33.0   3388.4   358.7  0.99
1 1 1       6   30   26 o    3157.0   31.7   2834.1   167.8  0.99
1 1 1       6   30   28 o     514.2   98.9    580.8   246.4  0.56
1 1 1       6   30   30 o     299.5   94.5    247.9   293.6  0.24
1 1 1       6   30   32 o    3194.9   33.6   2468.1    91.5  0.99
1 1 1       6   30   34 x         ?      ?    949.5   278.7  0.00
1 1 1       6   30   36 o    1486.3   45.8    975.6   182.5  0.96
1 1 1       6   30   38 o    1521.0   46.0   1573.6   142.4  0.98
1 1 1       6   30   40 o     386.7  113.5   1036.6   120.5  0.87
1 1 1       6   30   42 x         ?      ?   1910.5   355.8  0.00
1 1 1       6   32    6 o    2274.8   25.2   2854.5   205.7  0.97
1 1 1       6   32    8 o    2538.4   25.8   2923.4   210.7  0.98
1 1 1       6   32   10 o    1359.9   31.3   1128.6   195.7  0.94
1 1 1       6   32   12 o    2847.8   27.4   1993.1   333.6  0.98
1 1 1       6   32   14 o    1399.4   32.3   2562.7   341.3  0.96
1 1 1       6   32   16 o    1709.8   31.5   1782.7   337.0  0.96
1 1 1       6   32   18 o    2476.8   27.8   2528.0   180.8  0.98
1 1 1       6   32   20 o    1652.0   30.8   2445.3   330.8  0.97
1 1 1       6   32   22 f    1957.2   30.9   1783.7   286.8  0.00
1 1 1       6   32   24 o    5180.1   41.1   3694.6   216.4  1.00
1 1 1       6   32   26 o    4127.9   35.7   3202.6   128.2  0.99
1 1 1       6   32   28 x         ?      ?   1417.9   274.9  0.00
1 1 1       6   32   30 o     433.7  112.6    465.9   313.3  0.42
1 1 1       6   32   32 o     430.1  109.8    869.4   142.1  0.83
1 1 1       6   32   34 o     537.8  109.5    559.8   201.6  0.74
1 1 1       6   32   36 o    1062.4   64.9   1185.8   269.4  0.96
1 1 1       6   32   38 o     326.0  101.8    473.9   212.0  0.52
1 1 1       6   32   40 o     602.2  109.4    405.3    29.6  0.82
1 1 1       6   34    6 o     827.2   49.2    388.5   186.5  0.69
1 1 1       6   34    8 o    2002.1   27.0   2709.8   119.1  0.97
1 1 1       6   34   10 o    1368.2   33.7   1802.9     1.2  0.93
1 1 1       6   34   12 o    2281.2   26.7   1833.0     5.5  0.98
1 1 1       6   34   14 o    2508.1   26.9   1638.3   262.6  0.98
1 1 1       6   34   16 o    3775.7   32.6   3624.6    90.1  0.99
1 1 1       6   34   18 o    3671.0   32.1   3792.6    84.3  0.99
1 1 1       6   34   20 f    1402.7   37.6   1510.9   303.6  0.00
1 1 1       6   34   22 o    3005.4   29.6   2038.9   287.6  0.99
1 1 1       6   34   24 o    3580.4   32.4   2869.1   156.8  0.99
1 1 1       6   34   26 x         ?      ?    850.8    54.7  0.00
1 1 1       6   34   28 o    1606.4   37.7   1686.0   300.6  0.98
1 1 1       6   34   30 x         ?      ?    146.1   170.7  0.00
1 1 1       6   34   32 o    2440.6   33.5   2426.2   176.6  0.99
1 1 1       6   34   34 o     364.0  107.1    646.1   276.9  0.79
1 1 1       6   34   36 o    1441.5   50.2   1518.4   324.6  0.98
1 1 1       6   34   38 o     796.3   95.9    680.2    93.3  0.91
1 1 1       6   36    6 o    1288.6   35.7    525.0    39.2  0.92
1 1 1       6   36    8 o    3136.8   29.2   2658.3    86.4  0.99
1 1 1       6   36   10 o    1604.6   31.1   1764.1   271.6  0.96
1 1 1       6   36   12 o    2001.3   28.7   1601.3   167.6  0.97
1 1 1       6   36   14 o    2616.9   28.2   2004.9   140.2  0.98
1 1 1       6   36   16 o    3156.8   29.7   2707.5   144.5  0.99
1 1 1       6   36   18 o    2424.3   29.8   2220.9     8.4  0.98
1 1 1       6   36   20 o    2474.1   29.9   1924.6    97.0  0.98
1 1 1       6   36   22 o     559.0   94.1    468.5    72.5  0.84
1 1 1       6   36   24 o    2528.1   30.9   1469.1   125.1  0.98
1 1 1       6   36   26 o    3234.1   32.5   1870.1    38.4  0.99
1 1 1       6   36   28 x         ?      ?   1194.2   140.0  0.00
1 1 1       6   36   30 o    1485.2   42.4   1328.9   268.9  0.97
1 1 1       6   36   32 o     610.1  104.5    395.9    92.0  0.80
1 1 1       6   36   34 o    1149.4   61.9   1167.2   136.1  0.96
1 1 1       6   36   36 o    1004.7   73.2   1125.6   352.9  0.96
1 1 1       6   38    6 o    2288.9   28.0   1071.0    93.7  0.97
1 1 1       6   38    8 o    3593.1   31.6   3635.5   195.8  0.99
1 1 1       6   38   10 o    2568.2   28.0   3142.7   231.0  0.99
1 1 1       6   38   12 o     892.3   54.7   1711.6   303.8  0.91
1 1 1       6   38   14 o    1908.2   31.1   1738.3    14.7  0.97
1 1 1       6   38   16 o    2301.8   29.0   1515.8   287.7  0.98
1 1 1       6   38   18 o    1445.0   40.3   1253.5   196.9  0.96
1 1 1       6   38   20 x         ?      ?    928.9   106.0  0.00
1 1 1       6   38   22 o    1389.8   42.4   2066.5   120.4  0.98
1 1 1       6   38   24 o     997.6   57.7    628.3   240.7  0.90
1 1 1       6   38   26 o     576.4   97.8    593.2    83.0  0.81
1 1 1       6   38   28 f     945.0   63.4    326.1    24.5  0.00
1 1 1       6   38   30 o    1086.8   60.1    717.4   108.0  0.94
1 1 1       6   38   32 o     360.3  103.6    371.3   316.8  0.60
1 1 1       6   38   34 o     508.8  110.8    854.5   226.5  0.88
1 1 1       6   40    6 o    1190.7   42.3   1238.9   225.4  0.92
1 1 1       6   40    8 o    1155.2   43.0    587.7   347.6  0.91
1 1 1       6   40   10 o    1828.9   31.1   2219.4    78.6  0.97
1 1 1       6   40   12 o    2239.1   29.8   1572.0   329.4  0.98
1 1 1       6   40   14 o    2948.6   29.5   2400.1   254.0  0.99
1 1 1       6   40   16 x         ?      ?   1490.9   142.8  0.00
1 1 1       6   40   18 f    1076.9   51.0   1121.8    24.4  0.00
1 1 1       6   40   20 o     714.7   83.7    175.8   264.8  0.55
1 1 1       6   40   22 x         ?      ?     64.5   326.6  0.00
1 1 1       6   40   24 o    1414.6   44.5   1127.2   317.1  0.96
1 1 1       6   40   26 o    1128.0   55.5    618.5   288.0  0.93
1 1 1       6   40   28 o    1478.0   44.7   1074.4    87.9  0.97
1 1 1       6   40   30 o    1141.0   57.9    465.0    29.4  0.93
1 1 1       6   40   32 o     605.8  106.3    339.8   337.2  0.75
1 1 1       6   42    6 o    2468.2   30.3   2544.6   208.1  0.99
1 1 1       6   42    8 x         ?      ?   1146.3   288.8  0.00
1 1 1       6   42   10 x         ?      ?   2010.7    37.7  0.00
1 1 1       6   42   12 o    1095.8   51.2   1067.2   124.8  0.91
1 1 1       6   42   14 o    2637.2   30.1   2243.3   116.8  0.99
1 1 1       6   42   16 o    1495.2   39.3   1579.4   318.1  0.98
1 1 1       6   42   18 x         ?      ?   1308.0   210.1  0.00
1 1 1       6   42   20 o    2345.0   34.0   1804.4    35.1  0.99
1 1 1       6   42   22 o    1481.6   44.3    918.1   218.3  0.96
1 1 1       6   42   24 o     894.6   73.2   1044.1   177.8  0.94
1 1 1       6   42   26 o     417.3  109.9    557.0    34.1  0.68
1 1 1       6   42   28 o    1072.9   62.0    935.3   279.3  0.95
1 1 1       6   42   30 x         ?      ?   1175.9   262.6  0.00
1 1 1       6   44    6 o    1633.0   36.5   1513.9   319.4  0.98
1 1 1       6   44    8 o     774.5   69.3    530.8    12.2  0.82
1 1 1       6   44   10 o    1833.3   35.1   1721.9   322.9  0.98
1 1 1       6   44   12 x         ?      ?   2626.3   160.0  0.00
1 1 1       6   44   14 o    1312.9   46.6   1022.3    30.8  0.96
1 1 1       6   44   16 o     493.6  107.2   1158.2   332.3  0.91
1 1 1       6   44   18 o     781.6   82.2    753.0   204.8  0.90
1 1 1       6   44   20 o     709.6   92.0    614.3   241.0  0.90
1 1 1       6   44   22 o    1010.5   65.4   1232.4   320.8  0.96
1 1 1       6   44   24 o     683.9  101.8    558.4   141.0  0.87
1 1 1       6   44   26 o     584.4  111.9    558.3   103.8  0.84
1 1 1       6   44   28 x         ?      ?    645.3   244.3  0.00
1 1 1       6   46    6 o    1003.8   57.0   1153.4   153.7  0.96
1 1 1       6   46    8 o    2169.8   33.4   1765.8    81.1  0.99
1 1 1       6   46   10 o     741.6   83.3    610.7   135.3  0.88
1 1 1       6   46   12 o    1521.2   40.4   1543.5   298.4  0.98
1 1 1       6   46   14 o     721.5   86.1    874.3   280.2  0.90
1 1 1       6   46   16 o     483.4  110.2    707.5   102.6  0.81
1 1 1       6   46   18 o     343.6  102.7    595.4   134.7  0.73
1 1 1       6   46   20 o    1334.4   50.0   1354.0   279.3  0.97
1 1 1       6   46   22 o    2163.6   39.1   2354.5   353.2  0.99
1 1 1       6   46   24 x         ?      ?    829.7   310.7  0.00
1 1 1       6   48    6 o     797.8   76.2    553.8   234.8  0.91
1 1 1       6   48    8 o     844.9   80.5    839.9   126.3  0.92
1 1 1       6   48   10 o     865.5   71.7    407.1   125.8  0.83
1 1 1       6   48   12 o    1011.4   62.9   1184.6    29.2  0.96
1 1 1       6   48   14 o     844.5   73.1   1113.4   198.6  0.95
1 1 1       6   48   16 o     499.5  108.3    262.4   223.9  0.68
1 1 1       6   48   18 o    1528.7   48.4   1668.2   354.5  0.98
1 1 1       6   48   20 x         ?      ?    370.8   259.4  0.00
1 1 1       6   50    6 o    1778.7   41.2   1542.5   323.3  0.98
1 1 1       6   50    8 o    2002.8   38.6   1666.3   157.8  0.99
1 1 1       6   50   10 o    1728.5   41.0   1337.1    14.4  0.98
1 1 1       6   50   12 x         ?      ?    253.1   117.3  0.00
1 1 1       6   50   14 x         ?      ?   1356.4   173.1  0.00
1 1 1       7    7    7 o    4164.1   50.2   4121.3   323.6  0.81
1 1 1       7    9    7 f    1892.5   15.6   5381.9    90.2  0.00
1 1 1       7    9    9 o    1952.1   16.1   5123.6   293.8  0.95
1 1 1       7    9   11 o    4157.0   29.1   1230.4   293.1  0.98
1 1 1       7    9   13 o    2953.0   22.1   2944.5    23.1  0.98
1 1 1       7    9   15 o    4931.2   36.6   4295.6    76.0  0.99
1 1 1       7    9   17 o    4480.3   32.6   5981.8   351.8  0.99
1 1 1       7    9   19 o     654.5   30.5    897.3   146.8  0.39
1 1 1       7    9   21 o    2421.7   21.9   3501.1   118.2  0.96
1 1 1       7    9   23 o    2668.2   23.4   3372.5     2.8  0.98
1 1 1       7    9   25 o    1898.5   22.7   3196.6   182.9  0.97
1 1 1       7    9   27 o     768.5   43.6   1772.9     7.3  0.80
1 1 1       7    9   29 o    1992.0   25.5   2644.4   114.0  0.97
1 1 1       7    9   31 f    3263.3   27.8   3930.8    86.2  0.00
1 1 1       7    9   33 o    1907.2   26.7   1465.1   354.4  0.94
1 1 1       7    9   35 o     262.2   80.4    733.2    41.4  0.41
1 1 1       7    9   37 o    1155.2   38.8    800.4   248.2  0.90
1 1 1       7    9   39 o    4220.1   35.4   3775.1   120.0  0.99
1 1 1       7    9   41 o     968.9   49.4   1229.8   184.9  0.92
1 1 1       7    9   43 o     454.4   91.6    884.6    21.0  0.81
1 1 1       7    9   45 o    1273.2   46.4   1346.7   271.7  0.97
1 1 1       7    9   47 o    1058.7   55.5   1325.2   304.4  0.96
1 1 1       7    9   49 o     809.1   80.4    785.0   161.5  0.91
1 1 1       7    9   51 x         ?      ?   1325.8    56.1  0.00
1 1 1       7   11    7 o    1017.6   15.1   3090.1    58.1  0.77
1 1 1       7   11    9 o    3647.5   25.6   5316.5   138.8  0.99
1 1 1       7   11   11 o    2322.5   18.0   3089.8   255.7  0.96
1 1 1       7   11   13 o    2180.6   17.6    363.6   157.8  0.89
1 1 1       7   11   15 o    1909.9   17.7   2704.0   199.6  0.93
1 1 1       7   11   17 o    1511.8   18.1   1088.7   347.8  0.94
1 1 1       7   11   19 o     577.0   36.8   2809.0    70.9  0.51
1 1 1       7   11   21 o    1640.9   21.2   1813.9    15.3  0.94
1 1 1       7   11   23 o    2621.3   24.8   2332.9    89.1  0.97
1 1 1       7   11   25 o    1382.7   26.1   2637.2   340.2  0.94
1 1 1       7   11   27 o     317.8   81.5   1218.6    49.5  0.09
1 1 1       7   11   29 o     470.9   78.2    660.8   319.1  0.45
1 1 1       7   11   31 o    2316.3   27.0   2101.5   274.2  0.97
1 1 1       7   11   33 o     433.7   92.5    134.0   141.9  0.47
1 1 1       7   11   35 o    4298.0   37.2   3978.1    79.8  0.99
1 1 1       7   11   37 o    1250.2   39.5   1162.6   140.6  0.93
1 1 1       7   11   39 o    3013.7   30.0   2698.4   319.9  0.99
1 1 1       7   11   41 x         ?      ?   1086.4    36.5  0.00
1 1 1       7   11   43 o    1421.6   39.2    927.2   314.1  0.96
1 1 1       7   11   45 o    1402.4   41.6   1244.9   157.2  0.97
1 1 1       7   11   47 o    1652.8   38.5   1766.8   199.9  0.98
1 1 1       7   11   49 o    1330.6   47.8    963.2    68.5  0.97
1 1 1       7   11   51 o     658.5   98.1    845.1    88.2  0.91
1 1 1       7   13    7 o    3025.7   22.0   2819.2   306.1  0.97
1 1 1       7   13    9 o    3794.7   26.9   4811.4   143.5  0.99
1 1 1       7   13   11 o    4404.7   30.4   4649.8   111.2  0.99
1 1 1       7   13   13 o    3773.9   26.5   3052.0   208.5  0.99
1 1 1       7   13   15 o    3431.7   25.2   3072.6   269.5  0.99
1 1 1       7   13   17 o    2119.9   19.2   3619.4     9.1  0.97
1 1 1       7   13   19 f    3325.1   26.4   2805.2   221.4  0.00
1 1 1       7   13   21 f    5130.4   40.0   5589.5   208.2  0.00
1 1 1       7   13   23 o    1879.8   23.6   1792.4   312.8  0.94
1 1 1       7   13   25 o    1571.6   25.8   1844.1   178.8  0.94
1 1 1       7   13   27 o     245.4   74.4    417.1   237.1  0.33
1 1 1       7   13   29 o     468.4   84.5    544.0   255.8  0.29
1 1 1       7   13   31 f    2416.4   26.9   2481.8   220.6  0.00
1 1 1       7   13   33 o    3273.9   30.3   4029.0    59.0  0.99
1 1 1       7   13   35 o    2694.1   29.5   2864.9   220.4  0.98
1 1 1       7   13   37 o    3884.7   35.3   3469.3   286.7  0.99
1 1 1       7   13   39 o    1121.0   48.5    901.7    46.7  0.93
1 1 1       7   13   41 x         ?      ?   2991.9   118.0  0.00
1 1 1       7   13   43 o     548.3  105.7    379.3   132.4  0.76
1 1 1       7   13   45 o    1493.8   42.3   1568.6   247.9  0.98
1 1 1       7   13   47 o    1761.8   36.7    907.7    75.9  0.97
1 1 1       7   13   49 o    1409.9   43.4   1067.2   143.4  0.97
1 1 1       7   15    7 o     643.7   23.8    990.8   317.4  0.71
1 1 1       7   15    9 o    2956.9   21.6   1414.6   334.4  0.98
1 1 1       7   15   11 o    2531.3   19.5   1471.9    40.2  0.97
1 1 1       7   15   13 o    1345.4   17.3   2079.4   161.2  0.89
1 1 1       7   15   15 o     864.5   22.5   1247.3   277.0  0.72
1 1 1       7   15   17 o    1270.2   21.9   1350.1    24.0  0.88
1 1 1       7   15   19 o    1672.8   22.2   1510.0   100.2  0.94
1 1 1       7   15   21 o    1059.4   29.2   1926.1   146.1  0.88
1 1 1       7   15   23 o    1084.5   31.8   3369.2   196.4  0.91
1 1 1       7   15   25 o    1850.3   25.6   2350.2   264.0  0.96
1 1 1       7   15   27 o     844.4   46.1    306.2   186.2  0.82
1 1 1       7   15   29 o    2577.7   27.0   3273.9   349.7  0.98
1 1 1       7   15   31 o    3315.9   30.1   2510.0   124.0  0.99
1 1 1       7   15   33 o    1584.5   32.1   1000.5   186.3  0.94
1 1 1       7   15   35 o    1754.3   31.8   1443.7    85.0  0.97
1 1 1       7   15   37 o    2737.2   30.3   2849.8   106.7  0.99
1 1 1       7   15   39 o    2686.5   31.3   2667.7   248.1  0.99
1 1 1       7   15   41 o     561.8  100.9    453.4   224.9  0.57
1 1 1       7   15   43 x         ?      ?   1157.8    58.6  0.00
1 1 1       7   15   45 o    1599.9   43.1   1733.6   336.0  0.98
1 1 1       7   15   47 o     656.6  104.9    357.9   232.1  0.80
1 1 1       7   15   49 x         ?      ?    957.2    64.7  0.00
1 1 1       7   17    7 o     764.5   23.2   1712.6   249.3  0.63
1 1 1       7   17    9 o    3165.9   23.0   2954.9   301.9  0.98
1 1 1       7   17   11 o     820.9   22.6   2435.9   312.4  0.79
1 1 1       7   17   13 o    1291.6   17.8   2209.8   101.6  0.84
1 1 1       7   17   15 o    3225.7   24.4   2408.1   182.3  0.98
1 1 1       7   17   17 o    1772.8   19.8   1811.8   290.2  0.95
1 1 1       7   17   19 f    2355.2   23.1   2650.8    28.8  0.00
1 1 1       7   17   21 o    2034.4   23.8   1112.3   121.5  0.95
1 1 1       7   17   23 o     655.2   53.3    711.2     9.5  0.74
1 1 1       7   17   25 o    2221.1   25.3   2694.8    68.3  0.98
1 1 1       7   17   27 o     889.9   46.2   1761.7   277.1  0.78
1 1 1       7   17   29 o     819.7   53.8   1200.5   101.5  0.81
1 1 1       7   17   31 o    2255.2   29.1   1721.9   174.1  0.97
1 1 1       7   17   33 o    2128.0   28.5   2288.3   181.2  0.98
1 1 1       7   17   35 o    2969.6   30.4   3009.3    21.2  0.99
1 1 1       7   17   37 o     821.6   61.3    568.6   249.5  0.60
1 1 1       7   17   39 x         ?      ?   1545.2    47.4  0.00
1 1 1       7   17   41 o     664.1   91.8    731.0    61.6  0.84
1 1 1       7   17   43 o    1518.4   44.8   1346.1   105.7  0.97
1 1 1       7   17   45 o    1024.3   65.5   1049.4   335.3  0.95
1 1 1       7   17   47 o     635.1  109.4   1409.8   252.8  0.95
1 1 1       7   17   49 x         ?      ?   1696.2   338.4  0.00
1 1 1       7   19    7 o    3765.5   27.2   3522.9   163.0  0.99
1 1 1       7   19    9 o    3761.3   26.4   3278.9   292.9  0.99
1 1 1       7   19   11 o    1398.1   18.8   1221.7   294.0  0.90
1 1 1       7   19   13 o     978.6   23.3   1737.3   197.5  0.81
1 1 1       7   19   15 o    1019.1   25.7   2315.9    13.8  0.83
1 1 1       7   19   17 o    1317.0   23.8   1854.6   141.6  0.93
1 1 1       7   19   19 o    2536.3   23.1   4163.2   243.4  0.98
1 1 1       7   19   21 o    2649.0   26.2   2242.7    13.4  0.98
1 1 1       7   19   23 o     890.3   44.9    847.3   250.6  0.80
1 1 1       7   19   25 f    1260.5   35.0   1000.0   175.1  0.00
1 1 1       7   19   27 o    1440.2   33.1   1709.4   126.6  0.93
1 1 1       7   19   29 o    1022.6   45.5    605.7   217.0  0.91
1 1 1       7   19   31 o     848.3   54.8    692.8   342.3  0.84
1 1 1       7   19   33 o    1241.2   39.3    777.5   257.0  0.90
1 1 1       7   19   35 o    1795.0   33.1   1891.2   208.4  0.97
1 1 1       7   19   37 o     829.7   61.5    954.0    24.2  0.86
1 1 1       7   19   39 o     835.7   64.3   1426.4   122.9  0.92
1 1 1       7   19   41 x         ?      ?   2027.7    21.7  0.00
1 1 1       7   19   43 o    1083.5   57.5    735.4   138.0  0.94
1 1 1       7   19   45 o    1246.6   54.0    753.0   179.4  0.95
1 1 1       7   19   47 o    2473.0   37.3   2214.6    28.3  0.99
1 1 1       7   21    7 o    2129.3   18.8   1586.9   158.0  0.96
1 1 1       7   21    9 o    1510.9   19.4   2262.8   142.3  0.94
1 1 1       7   21   11 o    2222.0   20.6   1260.0   226.0  0.97
1 1 1       7   21   13 o     500.9   57.7    322.9   139.6  0.66
1 1 1       7   21   15 o    2401.3   23.1   1523.1     9.4  0.97
1 1 1       7   21   17 o    1083.0   29.3   2849.6    54.2  0.90
1 1 1       7   21   19 o     772.2   39.6   1567.0   101.1  0.82
1 1 1       7   21   21 o    1349.4   31.7   2176.2   231.5  0.93
1 1 1       7   21   23 o    1170.7   37.6    507.9    11.5  0.86
1 1 1       7   21   25 o    1207.8   38.4    976.6   268.8  0.92
1 1 1       7   21   27 o    1611.4   34.2   1629.1   312.8  0.94
1 1 1       7   21   29 o    1242.1   39.6    638.8   195.0  0.81
1 1 1       7   21   31 o    1280.4   39.9   1243.8    82.8  0.93
1 1 1       7   21   33 o    1751.0   33.2   1915.0   306.9  0.97
1 1 1       7   21   35 o     476.0  102.7    621.4   149.8  0.69
1 1 1       7   21   37 x         ?      ?   1705.6   230.1  0.00
1 1 1       7   21   39 o     783.2   72.1    886.8   228.1  0.88
1 1 1       7   21   41 o    1932.9   37.9   1972.7   140.5  0.99
1 1 1       7   21   43 o    1622.9   42.4   1233.1   285.4  0.98
1 1 1       7   21   45 o     680.1   97.2    823.3    38.9  0.90
1 1 1       7   21   47 x         ?      ?   2018.1   128.3  0.00
1 1 1       7   23    7 o    2417.4   20.7   3963.6   214.4  0.98
1 1 1       7   23    9 o    2463.3   22.0   1191.2    26.9  0.97
1 1 1       7   23   11 o    1895.3   20.1   1258.4   134.0  0.93
1 1 1       7   23   13 o    1728.9   21.4   2276.6   217.1  0.94
1 1 1       7   23   15 o     796.6   37.3   1352.0    83.6  0.42
1 1 1       7   23   17 o    1028.0   34.2    122.2   275.0  0.79
1 1 1       7   23   19 o     937.6   37.8   1347.9   338.2  0.85
1 1 1       7   23   21 o    1177.7   33.5    919.3    99.3  0.88
1 1 1       7   23   23 o    2825.1   28.4   3675.2    58.5  0.98
1 1 1       7   23   25 o    2109.2   28.7   2740.1   275.6  0.97
1 1 1       7   23   27 o     828.6   56.3   2501.3   199.9  0.88
1 1 1       7   23   29 o    2457.6   30.3   1591.2    87.2  0.98
1 1 1       7   23   31 o    1940.6   32.9    961.4   337.6  0.97
1 1 1       7   23   33 o    2032.1   31.9    886.9    75.8  0.95
1 1 1       7   23   35 o    3137.0   31.9   2250.4   327.1  0.99
1 1 1       7   23   37 o    2218.4   35.5   2218.0   293.4  0.98
1 1 1       7   23   39 x         ?      ?   1702.2   289.8  0.00
1 1 1       7   23   41 o    1983.8   36.2   2106.9   132.9  0.99
1 1 1       7   23   43 o    1051.4   63.7    705.3   160.1  0.94
1 1 1       7   23   45 o     377.9  109.9    142.2   259.2  0.34
1 1 1       7   25    7 o    1668.7   20.9   1841.3    75.0  0.95
1 1 1       7   25    9 o    1394.1   22.4   2614.5   288.0  0.95
1 1 1       7   25   11 o     969.0   32.8    525.9   196.2  0.66
1 1 1       7   25   13 o     701.5   46.2   1299.8     1.2  0.76
1 1 1       7   25   15 o    1238.9   28.7    609.4   114.5  0.86
1 1 1       7   25   17 o    1198.7   30.8   1445.3   232.9  0.92
1 1 1       7   25   19 f    1576.1   27.3   1154.3   133.0  0.00
1 1 1       7   25   21 o    1468.7   30.7   1415.8    16.8  0.92
1 1 1       7   25   23 o    3412.3   29.4   2992.7   308.8  0.99
1 1 1       7   25   25 o     377.8   97.1    941.9    12.6  0.51
1 1 1       7   25   27 o    1793.7   31.6   1425.1    41.3  0.96
1 1 1       7   25   29 o    1210.5   44.7   1190.6    15.6  0.92
1 1 1       7   25   31 o    1623.8   37.4   1206.7   176.6  0.97
1 1 1       7   25   33 o    2565.2   31.8   2562.8     1.1  0.99
1 1 1       7   25   35 x         ?      ?   1916.6   311.4  0.00
1 1 1       7   25   37 o    2446.0   34.5   2179.2   230.5  0.99
1 1 1       7   25   39 o     777.6   81.7    241.0   241.1  0.75
1 1 1       7   25   41 o    1584.7   46.7   1285.2     7.8  0.98
1 1 1       7   25   43 o     478.9  110.4    668.8     9.3  0.84
1 1 1       7   25   45 x         ?      ?    649.9   214.0  0.00
1 1 1       7   27    7 o     685.6   39.7    698.8   316.6  0.71
1 1 1       7   27    9 o    2239.8   22.8   3161.7   190.3  0.97
1 1 1       7   27   11 o     413.4   71.3    984.8    19.8  0.30
1 1 1       7   27   13 o    1755.2   24.7   2180.7     2.2  0.95
1 1 1       7   27   15 o    1090.6   35.2    545.7    52.2  0.67
1 1 1       7   27   17 o    1765.7   26.4   2272.2    11.6  0.97
1 1 1       7   27   19 f    3619.6   30.4   4486.6   351.5  0.00
1 1 1       7   27   21 o    2615.8   27.7   3115.8    22.2  0.98
1 1 1       7   27   23 o    2826.1   29.2   2937.7   115.3  0.99
1 1 1       7   27   25 o    1211.2   37.1   1509.6   342.4  0.92
1 1 1       7   27   27 o    3170.9   32.0   2609.3   332.9  0.99
1 1 1       7   27   29 o    2916.6   31.1   1266.2    49.9  0.97
1 1 1       7   27   31 o     619.2   86.9   1054.6   292.1  0.85
1 1 1       7   27   33 x         ?      ?   1050.7    70.2  0.00
1 1 1       7   27   35 o    1098.3   54.5   1105.6   180.6  0.95
1 1 1       7   27   37 o    2384.2   35.1   2244.7   261.4  0.99
1 1 1       7   27   39 o     556.9  107.7    427.2    28.0  0.72
1 1 1       7   27   41 o    1138.9   57.3    747.4    42.4  0.94
1 1 1       7   27   43 o    1040.0   69.5   1510.0   264.4  0.97
1 1 1       7   29    7 o    1438.5   24.7   1880.2   221.2  0.92
1 1 1       7   29    9 o    2303.9   23.9   2066.6   287.3  0.97
1 1 1       7   29   11 o     729.4   48.1    892.6   334.2  0.75
1 1 1       7   29   13 o    2495.6   26.2   2160.8   125.7  0.98
1 1 1       7   29   15 o    2896.3   27.0   3374.3   353.2  0.98
1 1 1       7   29   17 o    1175.1   37.7   1273.5   304.7  0.85
1 1 1       7   29   19 o    1594.1   31.2   2795.3   111.6  0.97
1 1 1       7   29   21 o    2232.4   27.7   2568.0   348.7  0.98
1 1 1       7   29   23 o    3533.3   31.7   2965.9    56.8  0.99
1 1 1       7   29   25 o    3146.4   30.9   2627.5   215.3  0.99
1 1 1       7   29   27 o     715.6   71.9    311.6   297.1  0.81
1 1 1       7   29   29 o    1343.5   44.7   1033.4     6.8  0.95
1 1 1       7   29   31 x         ?      ?   2232.9   191.0  0.00
1 1 1       7   29   33 o    1164.0   52.2   1151.3   305.3  0.95
1 1 1       7   29   35 x         ?      ?   1104.2   338.2  0.00
1 1 1       7   29   37 o    2049.4   37.7   2092.7   132.5  0.99
1 1 1       7   29   39 o    1311.8   66.9   1522.3   123.4  0.97
1 1 1       7   29   41 o     364.4  105.2    401.0    63.4  0.50
1 1 1       7   29   43 x         ?      ?    589.3   135.1  0.00
1 1 1       7   31    7 o     878.6   40.4   2186.8   224.2  0.84
1 1 1       7   31    9 f    1184.0   34.1   1449.8   249.9  0.00
1 1 1       7   31   11 o    1897.2   25.7   1103.4    37.5  0.96
1 1 1       7   31   13 o     548.8   77.9   1156.4   116.5  0.77
1 1 1       7   31   15 o     685.3   62.1    590.1   284.6  0.79
1 1 1       7   31   17 o    1660.4   30.5   1464.4   161.4  0.95
1 1 1       7   31   19 o    1763.8   29.7   1787.3   182.9  0.97
1 1 1       7   31   21 o    2374.8   28.0   2157.2   282.5  0.98
1 1 1       7   31   23 o    5329.9   42.6   5551.5   289.8  1.00
1 1 1       7   31   25 o    6210.5   50.4   4788.8   154.0  1.00
1 1 1       7   31   27 o    1223.2   41.2    563.1   310.1  0.87
1 1 1       7   31   29 x         ?      ?   2723.6   259.6  0.00
1 1 1       7   31   31 o    1243.5   51.4   1154.9   348.7  0.95
1 1 1       7   31   33 x         ?      ?   1356.3   174.3  0.00
1 1 1       7   31   35 o     530.4  112.3    326.9    88.2  0.73
1 1 1       7   31   37 o    1047.5   65.9    954.1   217.1  0.95
1 1 1       7   31   39 o    1438.0   51.2   1389.5   135.6  0.98
1 1 1       7   31   41 x         ?      ?    817.0   328.2  0.00
1 1 1       7   33    7 o    3154.1   27.8   3191.1   183.7  0.99
1 1 1       7   33    9 o    1062.7   39.5    791.9   313.7  0.88
1 1 1       7   33   11 o     867.7   47.9    848.3   259.1  0.83
1 1 1       7   33   13 o    2804.2   27.1   2959.8   291.3  0.99
1 1 1       7   33   15 o    3154.6   29.6   2390.9   152.4  0.99
1 1 1       7   33   17 o    3579.3   31.4   3681.2    90.9  0.99
1 1 1       7   33   19 o     983.5   48.3   1047.9   259.7  0.91
1 1 1       7   33   21 o    2634.2   28.7   2221.9   344.6  0.98
1 1 1       7   33   23 o    2725.1   29.0   1733.8   208.7  0.98
1 1 1       7   33   25 o    2079.9   30.9   1569.6   113.2  0.97
1 1 1       7   33   27 x         ?      ?   1612.1   287.6  0.00
1 1 1       7   33   29 o    1980.0   33.7   2010.7   316.2  0.98
1 1 1       7   33   31 x         ?      ?   1124.5   221.3  0.00
1 1 1       7   33   33 o     868.7   76.5    832.2   183.7  0.92
1 1 1       7   33   35 o    1308.2   56.8   1247.1   282.1  0.97
1 1 1       7   33   37 o     423.6  115.2    351.1   249.7  0.57
1 1 1       7   33   39 o    1247.1   60.2   1083.4    69.0  0.97
1 1 1       7   35    7 o     450.2   83.9    754.6   108.6  0.42
1 1 1       7   35    9 o    2165.8   27.2   2294.3   317.2  0.98
1 1 1       7   35   11 o    3210.1   29.4   2077.8   271.7  0.99
1 1 1       7   35   13 o    1728.4   30.3   1500.4   163.2  0.96
1 1 1       7   35   15 o    1284.7   37.1    720.3    59.4  0.90
1 1 1       7   35   17 o    4779.4   39.1   5092.6    88.7  1.00
1 1 1       7   35   19 o    1908.9   31.2   1974.9   164.7  0.97
1 1 1       7   35   21 o    1957.2   31.7   1343.8    23.2  0.97
1 1 1       7   35   23 o    2432.5   30.9   2239.4    85.4  0.98
1 1 1       7   35   25 x         ?      ?   1534.4    66.2  0.00
1 1 1       7   35   27 o    1066.0   53.5    882.1   358.5  0.95
1 1 1       7   35   29 x         ?      ?   1224.4   354.7  0.00
1 1 1       7   35   31 o    1541.6   40.8   1422.6   121.9  0.98
1 1 1       7   35   33 o    1539.5   47.9   1366.0   193.0  0.98
1 1 1       7   35   35 o     708.2   98.7   1030.6   329.2  0.93
1 1 1       7   35   37 o    1403.0   50.4   1082.0   350.3  0.97
1 1 1       7   37    7 o    1352.4   36.3    436.6    40.0  0.87
1 1 1       7   37    9 o    2375.3   27.6   2748.6   222.2  0.98
1 1 1       7   37   11 o    1423.1   35.6   1022.2   282.0  0.93
1 1 1       7   37   13 o    2368.0   28.4   1451.3    76.7  0.98
1 1 1       7   37   15 o    1592.5   34.1   1487.7    28.0  0.96
1 1 1       7   37   17 o    3963.2   34.6   3409.5   256.3  0.99
1 1 1       7   37   19 o    1733.3   34.7   1329.1   129.3  0.97
1 1 1       7   37   21 x         ?      ?   2198.2   107.0  0.00
1 1 1       7   37   23 f     948.5   58.8   1285.4   102.3  0.00
1 1 1       7   37   25 o     470.9  104.6     94.1    36.2  0.48
1 1 1       7   37   27 o    3420.6   33.5   2791.8    93.1  0.99
1 1 1       7   37   29 o    1140.4   54.3   1324.9   213.2  0.96
1 1 1       7   37   31 o    1475.5   44.8   1340.7   358.8  0.98
1 1 1       7   37   33 o     582.1  103.6    130.0   186.9  0.42
1 1 1       7   37   35 o    1045.3   73.4    502.8   327.8  0.91
1 1 1       7   39    7 o    2894.9   29.2   2613.0   176.0  0.99
1 1 1       7   39    9 o    2697.6   28.4   3103.8   197.3  0.99
1 1 1       7   39   11 o    3369.9   30.7   3141.2   316.2  0.99
1 1 1       7   39   13 o    2826.7   29.9   2834.6   295.7  0.99
1 1 1       7   39   15 o     369.8   98.6    303.4   300.7  0.39
1 1 1       7   39   17 x         ?      ?    856.9   130.0  0.00
1 1 1       7   39   19 o     964.5   59.3    405.8   346.7  0.75
1 1 1       7   39   21 o     954.2   61.6    614.6    69.0  0.89
1 1 1       7   39   23 x         ?      ?    488.7   318.4  0.00
1 1 1       7   39   25 o    1361.8   45.7   1070.7   229.5  0.97
1 1 1       7   39   27 o     390.4  106.8    466.4   124.0  0.58
1 1 1       7   39   29 o    1968.2   39.6   1115.3    70.0  0.98
1 1 1       7   39   31 o     550.0  111.8    586.6    92.6  0.83
1 1 1       7   39   33 o    1301.8   50.6   1176.7   280.9  0.97
1 1 1       7   41    7 o    1200.4   42.6    896.6   181.4  0.90
1 1 1       7   41    9 o    2172.1   30.1   2027.5    39.9  0.98
1 1 1       7   41   11 x         ?      ?   1723.8   208.4  0.00
1 1 1       7   41   13 x         ?      ?    752.2   188.7  0.00
1 1 1       7   41   15 o    1938.1   32.7   1115.2     2.4  0.97
1 1 1       7   41   17 o    1901.6   33.6   1904.3   284.5  0.98
1 1 1       7   41   19 x         ?      ?   1536.9   103.6  0.00
1 1 1       7   41   21 o     988.5   62.7    898.6   341.3  0.95
1 1 1       7   41   23 o    1171.0   53.3    921.1   223.8  0.95
1 1 1       7   41   25 o    1590.8   41.5   1032.8   332.1  0.97
1 1 1       7   41   27 o     950.9   68.1   1311.6   341.7  0.96
1 1 1       7   41   29 o     805.4   79.3    798.0   135.9  0.92
1 1 1       7   41   31 x         ?      ?   1087.3   140.4  0.00
1 1 1       7   43    7 o    1986.0   31.8   1861.2   228.5  0.98
1 1 1       7   43    9 o    3308.0   31.0   3242.2   354.3  0.99
1 1 1       7   43   11 o    1323.5   42.7   1246.5   242.2  0.97
1 1 1       7   43   13 o    3265.9   32.2   2855.4   118.6  0.99
1 1 1       7   43   15 x         ?      ?   1908.2    37.4  0.00
1 1 1       7   43   17 o    1898.0   35.4   1768.4   261.1  0.99
1 1 1       7   43   19 o    1570.8   43.8   1266.0   323.7  0.97
1 1 1       7   43   21 o     986.6   65.2   1201.6   121.0  0.95
1 1 1       7   43   23 o    1168.1   61.8   1445.3   219.5  0.97
1 1 1       7   43   25 o     562.7  104.4    377.3   110.8  0.74
1 1 1       7   43   27 o     445.7  100.7    592.2   346.1  0.82
1 1 1       7   43   29 x         ?      ?   1249.7   255.0  0.00
1 1 1       7   45    7 x         ?      ?   1405.5   107.8  0.00
1 1 1       7   45    9 o     975.1   65.9   1222.3     0.2  0.95
1 1 1       7   45   11 o    1848.6   34.7   1454.4    46.3  0.98
1 1 1       7   45   13 o     410.4  106.1    612.7   328.2  0.69
1 1 1       7   45   15 o     681.4   90.7    121.8   301.8  0.60
1 1 1       7   45   17 o    1114.4   57.0   1253.5    86.4  0.96
1 1 1       7   45   19 o     850.1   72.4    462.3   186.4  0.88
1 1 1       7   45   21 o    1206.1   59.1   1639.0   335.9  0.98
1 1 1       7   45   23 o    1709.6   43.9   1251.2     0.1  0.98
1 1 1       7   45   25 x         ?      ?    468.9   338.5  0.00
1 1 1       7   47    7 f     649.6   91.4    388.1    90.7  0.00
1 1 1       7   47    9 o     770.8   75.4    992.5   112.3  0.93
1 1 1       7   47   11 f     521.2  105.9    512.4   197.2  0.00
1 1 1       7   47   13 o    1383.6   45.2   1440.4   321.3  0.98
1 1 1       7   47   15 o     442.9  104.8    448.5   108.4  0.78
1 1 1       7   47   17 o     422.6  110.8    850.7    76.1  0.87
1 1 1       7   47   19 o    1287.0   52.0   1068.0   278.9  0.97
1 1 1       7   47   21 x         ?      ?    998.4   272.6  0.00
1 1 1       7   49    7 o     525.5  110.7    863.1   314.8  0.90
1 1 1       7   49    9 o    1594.7   43.6   1342.2   146.8  0.98
1 1 1       7   49   11 o     919.6   67.5    794.6   309.5  0.94
1 1 1       7   49   13 o     799.1   78.6    815.5   123.9  0.92
1 1 1       7   49   15 x         ?      ?    411.0   138.4  0.00
1 1 1       7   49   17 x         ?      ?    626.5   295.3  0.00
1 1 1       7   51    7 x         ?      ?    521.2   177.7  0.00
1 1 1       7   51    9 x         ?      ?    382.4   117.3  0.00
1 1 1       7   51   11 o    1071.0   61.0   1160.1    33.2  0.96
1 1 1       8    8    8 o    2863.7   36.2  10644.1     1.9  0.93
1 1 1       8   10    8 o     659.5   20.5    624.3   125.7  0.70
1 1 1       8   10   10 o    2728.7   20.1   3130.8   284.9  0.97
1 1 1       8   10   12 o    4247.9   29.6   4346.6   327.0  0.99
1 1 1       8   10   14 o    3304.4   23.8   2175.6    47.1  0.98
1 1 1       8   10   16 o    2802.1   21.0   1768.7   103.1  0.97
1 1 1       8   10   18 f    3844.3   28.4   4594.5    39.2  0.00
1 1 1       8   10   20 o     873.0   27.3   2034.9    47.2  0.72
1 1 1       8   10   22 o     434.0   58.7    494.7   150.6  0.26
1 1 1       8   10   24 o    1854.6   23.0   2749.9    60.9  0.96
1 1 1       8   10   26 o    2173.7   23.9   2810.8   267.5  0.97
1 1 1       8   10   28 o    1547.3   26.6   2204.9    34.2  0.90
1 1 1       8   10   30 o     842.9   47.8   1029.5   338.3  0.85
1 1 1       8   10   32 o    1110.9   37.3    751.3   170.6  0.93
1 1 1       8   10   34 o    1246.6   36.4    894.4   123.1  0.91
1 1 1       8   10   36 o    1837.1   30.0   1431.2    51.7  0.96
1 1 1       8   10   38 o    3126.0   30.0   2384.5    30.2  0.99
1 1 1       8   10   40 o    1638.4   32.7   1555.0   205.5  0.97
1 1 1       8   10   42 o     287.2   89.0    703.5   298.9  0.46
1 1 1       8   10   44 x         ?      ?   1104.7   289.6  0.00
1 1 1       8   10   46 o     949.5   58.0   1106.2   279.2  0.94
1 1 1       8   10   48 o     449.8  110.4    421.7   115.5  0.61
1 1 1       8   10   50 o    1454.6   46.2   1063.2    48.6  0.97
1 1 1       8   12    8 o    1730.0   15.6   2528.6   134.0  0.96
1 1 1       8   12   10 o    4183.4   29.0   4504.1   149.3  0.99
1 1 1       8   12   12 o    2920.0   21.2   2600.2   242.5  0.97
1 1 1       8   12   14 o     531.3   30.0    675.8   208.5  0.37
1 1 1       8   12   16 o    3214.3   24.5   1828.4   291.9  0.97
1 1 1       8   12   18 o    1870.5   19.9   4243.0   302.8  0.95
1 1 1       8   12   20 o    3778.9   29.7   2744.3   238.1  0.99
1 1 1       8   12   22 o     618.6   44.3   1688.7   142.5  0.67
1 1 1       8   12   24 o    1962.4   23.6    423.2    63.7  0.94
1 1 1       8   12   26 o     863.2   41.5    952.4   257.9  0.80
1 1 1       8   12   28 f    1183.5   34.9   1231.2   130.0  0.00
1 1 1       8   12   30 o    1775.0   29.0   2724.3   247.8  0.96
1 1 1       8   12   32 o    2066.6   28.5   1161.8   173.3  0.96
1 1 1       8   12   34 o    3258.3   30.8   3600.3     6.2  0.99
1 1 1       8   12   36 o    1770.4   33.5   1725.4   163.6  0.97
1 1 1       8   12   38 o    2983.6   31.6   3084.8   245.0  0.99
1 1 1       8   12   40 o    1702.5   34.2    976.8    68.3  0.96
1 1 1       8   12   42 o     313.0   91.7    761.4    44.0  0.37
1 1 1       8   12   44 o    1288.9   43.9   1252.5   335.8  0.97
1 1 1       8   12   46 o    1806.1   35.7   1368.9   161.2  0.98
1 1 1       8   12   48 o     763.9   81.5    579.2   338.5  0.90
1 1 1       8   12   50 x         ?      ?    499.5    20.9  0.00
1 1 1       8   14    8 o    4627.2   32.8   3594.3    64.9  0.99
1 1 1       8   14   10 o    2900.0   21.4   3705.7   184.8  0.97
1 1 1       8   14   12 o    1347.3   17.1   1972.7   157.4  0.93
1 1 1       8   14   14 o    2904.4   21.5   3008.8   225.1  0.98
1 1 1       8   14   16 o     479.0   35.7   1706.0   204.9  0.40
1 1 1       8   14   18 o     653.9   35.4   1314.7    41.8  0.63
1 1 1       8   14   20 o    2525.5   24.0   4021.3   191.3  0.98
1 1 1       8   14   22 o    1786.3   23.5   2235.4   274.7  0.96
1 1 1       8   14   24 o     592.8   59.8    164.0    23.7  0.57
1 1 1       8   14   26 f    1986.8   25.6   1210.9   238.5  0.00
1 1 1       8   14   28 o     691.6   60.8   1089.9   121.0  0.70
1 1 1       8   14   30 o    1095.1   41.8   1689.1   254.8  0.92
1 1 1       8   14   32 o    2224.5   27.7   1153.0     2.5  0.96
1 1 1       8   14   34 o    3464.5   31.7   3757.0   114.0  0.99
1 1 1       8   14   36 o    2882.1   30.5   2502.2   240.7  0.98
1 1 1       8   14   38 o    2311.8   31.2   1962.0   327.7  0.98
1 1 1       8   14   40 x         ?      ?   1046.4   102.3  0.00
1 1 1       8   14   42 f    1983.8   35.5   2017.1   153.4  0.00
1 1 1       8   14   44 o    1143.6   56.1   1050.8   357.8  0.95
1 1 1       8   14   46 o    1388.9   51.3   2011.8   327.1  0.98
1 1 1       8   14   48 o    1543.4   47.5   1425.6   111.0  0.98
1 1 1       8   14   50 o     722.8  103.8   1084.5   253.0  0.94
1 1 1       8   16    8 o    2385.2   18.7   2756.7    39.1  0.97
1 1 1       8   16   10 o    1145.6   18.1   1688.4    63.7  0.78
1 1 1       8   16   12 o    1103.0   18.7   2196.5   196.7  0.69
1 1 1       8   16   14 o    2090.4   18.4   2118.9   179.1  0.96
1 1 1       8   16   16 o    2112.2   20.0   1724.3    38.4  0.96
1 1 1       8   16   18 f    1897.6   20.5   3155.7    82.6  0.00
1 1 1       8   16   20 o    2495.0   23.5   1885.1    98.5  0.97
1 1 1       8   16   22 o     979.6   35.7   1627.7   138.1  0.78
1 1 1       8   16   24 o    1103.5   32.2   1864.1   191.9  0.88
1 1 1       8   16   26 o     851.7   45.0    779.7    16.0  0.76
1 1 1       8   16   28 f    2927.8   29.2   2755.2   325.8  0.00
1 1 1       8   16   30 o    1838.6   30.7   2357.9    80.0  0.97
1 1 1       8   16   32 o    2048.5   28.8    766.9   149.1  0.96
1 1 1       8   16   34 o    2200.0   29.5   2920.0    45.8  0.98
1 1 1       8   16   36 f    2041.4   31.2   1880.8    57.5  0.00
1 1 1       8   16   38 o    2749.6   31.6   2884.9   184.9  0.99
1 1 1       8   16   40 o    2090.8   34.0   1453.6   284.3  0.98
1 1 1       8   16   42 f     397.3  105.8    941.9   308.4  0.00
1 1 1       8   16   44 o    1384.6   48.3   1172.9    23.5  0.97
1 1 1       8   16   46 o    1110.0   60.7   1540.1   343.3  0.97
1 1 1       8   16   48 o    1230.9   58.2   1066.0     0.4  0.97
1 1 1       8   18    8 o    2455.0   19.0   2548.4   311.0  0.97
1 1 1       8   18   10 o     766.3   24.7   2247.7   300.2  0.81
1 1 1       8   18   12 f     935.5   24.0   2234.2     5.9  0.00
1 1 1       8   18   14 o    1844.5   19.1   2399.6   128.2  0.96
1 1 1       8   18   16 f    2289.0   20.7   2459.6   226.8  0.00
1 1 1       8   18   18 o    1580.5   21.9   2705.6   329.3  0.93
1 1 1       8   18   20 o    1896.8   25.0   2306.6    60.0  0.95
1 1 1       8   18   22 o     544.4   69.4   1285.1   127.1  0.37
1 1 1       8   18   24 o    1166.9   34.8   1276.4    10.6  0.91
1 1 1       8   18   26 o    1086.2   39.9   1770.0   139.5  0.92
1 1 1       8   18   28 o    1074.6   42.4    435.5   327.4  0.79
1 1 1       8   18   30 o    2147.0   28.7   2439.3    83.7  0.97
1 1 1       8   18   32 o     979.4   46.9    576.5    85.5  0.71
1 1 1       8   18   34 o    1004.8   47.9   1323.4   272.5  0.89
1 1 1       8   18   36 o     903.9   57.6    758.4   104.4  0.87
1 1 1       8   18   38 o    1019.0   53.7   1049.4   268.5  0.91
1 1 1       8   18   40 f    3308.2   33.9   2688.5    68.8  0.00
1 1 1       8   18   42 o    1109.6   55.7   1196.2    51.8  0.96
1 1 1       8   18   44 o     722.9   92.9    995.4   201.2  0.93
1 1 1       8   18   46 o     561.2  112.7    594.9   193.4  0.83
1 1 1       8   18   48 x         ?      ?   1893.1   326.8  0.00
1 1 1       8   20    8 o    3106.3   25.4   2333.3   168.3  0.98
1 1 1       8   20   10 o    2793.9   22.4   2248.1     6.0  0.97
1 1 1       8   20   12 o    1278.2   21.3   1298.9   145.2  0.88
1 1 1       8   20   14 o    1404.2   22.9   1440.0     4.9  0.93
1 1 1       8   20   16 o    1362.1   23.4   1175.3    59.5  0.87
1 1 1       8   20   18 o    1422.3   24.3   2284.0   172.6  0.94
1 1 1       8   20   20 o    2382.3   25.0   3641.4   306.6  0.98
1 1 1       8   20   22 o    2668.5   26.8   1383.7   103.9  0.96
1 1 1       8   20   24 o    1124.1   37.7   1569.9   290.1  0.93
1 1 1       8   20   26 o     497.1   87.3    297.5   257.1  0.31
1 1 1       8   20   28 o    1745.1   31.7    973.1   185.9  0.95
1 1 1       8   20   30 f     791.2   58.9    252.2   126.1  0.00
1 1 1       8   20   32 o    1844.4   32.0   1295.6    44.6  0.95
1 1 1       8   20   34 o     432.1   97.9    297.1   262.2  0.58
1 1 1       8   20   36 o    1749.1   34.4   1049.5   189.9  0.94
1 1 1       8   20   38 o     730.6   81.9    488.1   142.5  0.87
1 1 1       8   20   40 o    1100.3   55.1    741.9   201.1  0.92
1 1 1       8   20   42 o    2682.7   34.2   1938.8    84.7  0.99
1 1 1       8   20   44 o    1822.5   39.9   1191.2   230.5  0.98
1 1 1       8   20   46 o     553.0  111.2    160.3   147.6  0.59
1 1 1       8   20   48 o    1376.8   53.5   1385.8   120.2  0.98
1 1 1       8   22    8 o    1536.3   20.6   1867.1   107.2  0.92
1 1 1       8   22   10 o    1087.3   23.9   1774.9   184.8  0.90
1 1 1       8   22   12 o     595.5   46.5   1590.3   204.1  0.78
1 1 1       8   22   14 o     225.4   66.8    435.9   191.0  0.23
1 1 1       8   22   16 o    2244.5   22.5   2310.7    21.8  0.96
1 1 1       8   22   18 o    1248.0   27.5   1478.3    71.6  0.95
1 1 1       8   22   20 o    1744.7   25.7   2155.0   199.0  0.95
1 1 1       8   22   22 o     812.1   54.4   1042.1   317.4  0.76
1 1 1       8   22   24 o    1018.9   45.4   1230.5     1.0  0.86
1 1 1       8   22   26 o    2575.8   28.9   2931.5   251.5  0.98
1 1 1       8   22   28 o     987.0   52.2   2244.7   135.3  0.91
1 1 1       8   22   30 o     744.3   65.8    464.6   291.1  0.77
1 1 1       8   22   32 o     698.7   78.2    728.7    34.8  0.83
1 1 1       8   22   34 o    3165.4   32.1   2777.3    49.6  0.99
1 1 1       8   22   36 x         ?      ?   1483.9   245.3  0.00
1 1 1       8   22   38 o    1581.7   38.9   1482.5   271.8  0.97
1 1 1       8   22   40 o    2021.9   36.1   2030.4   180.2  0.99
1 1 1       8   22   42 o    1975.6   38.9   1457.7   175.1  0.98
1 1 1       8   22   44 o     751.8   94.8   1145.5   301.1  0.94
1 1 1       8   22   46 o    1030.5   65.1   1251.2    79.8  0.96
1 1 1       8   24    8 o    3741.0   29.3   4281.3   288.9  0.99
1 1 1       8   24   10 o    1734.3   21.6    425.6   320.6  0.94
1 1 1       8   24   12 o    2199.8   22.3   1903.4   171.2  0.95
1 1 1       8   24   14 o    2161.3   22.8   2385.1   272.0  0.97
1 1 1       8   24   16 o    1497.8   27.2   1234.7   355.5  0.92
1 1 1       8   24   18 f    2473.3   25.8   2304.1   205.7  0.00
1 1 1       8   24   20 o    1153.3   33.3   1245.9    29.3  0.92
1 1 1       8   24   22 o    2984.0   27.4   3468.1     0.1  0.99
1 1 1       8   24   24 o    1200.9   40.7   1238.9   325.0  0.90
1 1 1       8   24   26 o    1861.3   31.2   1658.4   179.0  0.96
1 1 1       8   24   28 o     830.8   59.7    530.9   294.5  0.70
1 1 1       8   24   30 o    2067.2   30.9   1571.3   258.3  0.98
1 1 1       8   24   32 o    2795.7   31.4   2068.3    68.2  0.98
1 1 1       8   24   34 o    2347.3   32.0   2296.6   278.0  0.98
1 1 1       8   24   36 o    2018.5   33.9   1536.4   260.1  0.97
1 1 1       8   24   38 o     459.9   92.1    437.9   140.6  0.76
1 1 1       8   24   40 o    1988.8   36.9   1767.8    53.9  0.99
1 1 1       8   24   42 o     540.8  109.8    984.4    99.8  0.91
1 1 1       8   24   44 o     757.9   84.5    465.7   104.3  0.88
1 1 1       8   24   46 x         ?      ?    383.5   246.0  0.00
1 1 1       8   26    8 o    1626.2   22.2   1335.3   169.9  0.92
1 1 1       8   26   10 o     475.4   68.1    202.8    57.3  0.08
1 1 1       8   26   12 o     398.4   77.4    754.8    66.8  0.26
1 1 1       8   26   14 o     703.1   52.3    715.2     8.3  0.78
1 1 1       8   26   16 o     984.2   38.2    760.5    69.5  0.48
1 1 1       8   26   18 o     388.9   75.4    282.0   138.5  0.49
1 1 1       8   26   20 o    1186.4   37.3   1920.2   324.3  0.90
1 1 1       8   26   22 o    3180.2   29.0   2991.3   289.0  0.99
1 1 1       8   26   24 o    1143.9   36.5    321.5    93.5  0.82
1 1 1       8   26   26 o    2123.4   30.7   2355.9    24.0  0.98
1 1 1       8   26   28 o    2489.7   30.1   2118.8   305.9  0.98
1 1 1       8   26   30 o    1712.6   34.8   1473.5    45.6  0.97
1 1 1       8   26   32 o    2646.9   31.8   2103.4   215.7  0.99
1 1 1       8   26   34 x         ?      ?    842.9    37.5  0.00
1 1 1       8   26   36 o     261.5   87.6    360.1   230.9  0.29
1 1 1       8   26   38 o     298.8   95.4    578.4   232.6  0.64
1 1 1       8   26   40 o     941.6   67.7    863.9    10.6  0.94
1 1 1       8   26   42 o    2188.5   37.2   1628.7   345.6  0.99
1 1 1       8   26   44 x         ?      ?    379.5   211.3  0.00
1 1 1       8   28    8 o     341.3   78.8    782.5   194.9  0.05
1 1 1       8   28   10 o    1017.1   33.1    769.7   243.5  0.85
1 1 1       8   28   12 o    1110.2   35.2    763.0    82.5  0.82
1 1 1       8   28   14 o    2422.4   24.9   3102.0    52.0  0.98
1 1 1       8   28   16 o    2756.9   26.2   2496.4   281.9  0.98
1 1 1       8   28   18 o     606.0   69.9    453.2   210.6  0.44
1 1 1       8   28   20 o    2654.1   26.6   3159.5    21.2  0.98
1 1 1       8   28   22 o    2806.4   28.5   2297.0    91.9  0.99
1 1 1       8   28   24 o    2796.9   29.9   2489.0   182.7  0.99
1 1 1       8   28   26 o    1304.3   36.5    776.5   288.4  0.93
1 1 1       8   28   28 o    3271.3   32.7   3215.6    39.0  0.99
1 1 1       8   28   30 o    2024.4   33.8   1615.6   250.6  0.97
1 1 1       8   28   32 x         ?      ?    684.0   311.3  0.00
1 1 1       8   28   34 o    1856.2   38.4   1839.5   127.8  0.98
1 1 1       8   28   36 o    2350.6   35.0   1666.3   230.2  0.99
1 1 1       8   28   38 o     775.3   91.5    711.1   123.8  0.89
1 1 1       8   28   40 o    1258.0   58.8    971.0    13.9  0.96
1 1 1       8   28   42 f    1605.6   46.3   1325.0   206.9  0.00
1 1 1       8   30    8 o     657.9   54.0   1565.7   173.1  0.74
1 1 1       8   30   10 o    2196.6   25.2   2506.3   311.0  0.97
1 1 1       8   30   12 o    2773.0   27.5   2501.2    81.7  0.98
1 1 1       8   30   14 o     592.0   65.9    329.5   254.6  0.40
1 1 1       8   30   16 o     433.9   88.8    308.1    79.1  0.16
1 1 1       8   30   18 o    1619.2   30.5   1271.7    48.7  0.93
1 1 1       8   30   20 f    2212.8   27.5   1798.1   165.9  0.00
1 1 1       8   30   22 o    2152.8   28.1   3301.4   354.4  0.98
1 1 1       8   30   24 o    4877.3   40.9   4521.3   192.7  1.00
1 1 1       8   30   26 o    2279.4   30.0   1758.4   157.3  0.98
1 1 1       8   30   28 o    2931.8   31.7   2588.0   279.1  0.99
1 1 1       8   30   30 x         ?      ?    457.1   161.4  0.00
1 1 1       8   30   32 o    2772.5   33.7   2253.5   249.2  0.99
1 1 1       8   30   34 x         ?      ?    236.9   116.5  0.00
1 1 1       8   30   36 f    1860.4   39.8   1389.1    40.7  0.00
1 1 1       8   30   38 o    1566.6   65.7   1648.0   181.1  0.98
1 1 1       8   30   40 o    1149.9   61.2    972.1   106.1  0.96
1 1 1       8   30   42 x         ?      ?   1004.5   153.6  0.00
1 1 1       8   32    8 o     589.6   69.9    677.3    26.0  0.38
1 1 1       8   32   10 o    1181.4   35.4   1180.4   340.2  0.90
1 1 1       8   32   12 o    2201.9   26.1   1440.7    52.8  0.97
1 1 1       8   32   14 o    3591.3   30.8   3812.2   203.9  0.99
1 1 1       8   32   16 o    2126.6   28.3   2924.5   115.9  0.98
1 1 1       8   32   18 o     568.9   80.1    308.4   154.0  0.62
1 1 1       8   32   20 o    1779.5   31.0   1474.3   188.3  0.95
1 1 1       8   32   22 o    3200.9   29.9   3136.1   272.6  0.99
1 1 1       8   32   24 o     532.3   93.2    619.8    76.7  0.49
1 1 1       8   32   26 o    1641.8   34.7   1012.1   215.8  0.96
1 1 1       8   32   28 x         ?      ?   1547.4   298.8  0.00
1 1 1       8   32   30 o    3090.3   33.4   3042.4   292.5  0.99
1 1 1       8   32   32 x         ?      ?    257.3     1.5  0.00
1 1 1       8   32   34 f     459.0  110.5    484.5   321.4  0.00
1 1 1       8   32   36 o     821.2   86.4    813.5   184.6  0.93
1 1 1       8   32   38 o    1057.5   66.1    487.6   181.6  0.91
1 1 1       8   32   40 x         ?      ?   1132.0     2.9  0.00
1 1 1       8   34    8 f    2540.7   27.2    945.1   295.7  0.00
1 1 1       8   34   10 o    2040.2   27.4   1496.1   278.6  0.97
1 1 1       8   34   12 o    2548.5   27.3   2573.1   224.2  0.98
1 1 1       8   34   14 o    1146.8   41.4    834.4    51.9  0.93
1 1 1       8   34   16 o    1755.8   30.7   1897.5   145.4  0.96
1 1 1       8   34   18 o    1927.2   30.4   1621.5   136.4  0.97
1 1 1       8   34   20 f     577.3   85.9    641.2   357.5  0.00
1 1 1       8   34   22 o    1213.7   43.5   1121.0    63.6  0.95
1 1 1       8   34   24 o    3051.6   29.9   2392.7    68.9  0.99
1 1 1       8   34   26 x         ?      ?    658.0   275.2  0.00
1 1 1       8   34   28 o    3325.6   32.8   3066.5   340.5  0.99
1 1 1       8   34   30 x         ?      ?    915.8    63.7  0.00
1 1 1       8   34   32 o     425.9  111.5     25.1   176.6  0.23
1 1 1       8   34   34 o     391.6  113.9    252.0   295.2  0.47
1 1 1       8   34   36 o    1116.7   62.4   1076.8   327.0  0.96
1 1 1       8   34   38 o     859.1   82.0    802.1   353.0  0.93
1 1 1       8   36    8 o    2527.8   27.2   2241.9   283.0  0.98
1 1 1       8   36   10 o    1664.6   30.9    810.5   268.9  0.95
1 1 1       8   36   12 o     981.7   50.0    838.0   170.5  0.86
1 1 1       8   36   14 o    2565.7   28.0   1957.2    35.0  0.98
1 1 1       8   36   16 o    3474.3   32.2   4018.0   350.1  0.99
1 1 1       8   36   18 o    4403.5   36.7   4016.9   172.4  0.99
1 1 1       8   36   20 o    1393.9   39.4   1421.0   194.9  0.94
1 1 1       8   36   22 x         ?      ?   2399.4    51.7  0.00
1 1 1       8   36   24 o     466.0   97.8    454.8    31.4  0.55
1 1 1       8   36   26 o    1184.2   47.3   1006.3    97.1  0.94
1 1 1       8   36   28 o    1436.8   43.8    860.7    42.6  0.96
1 1 1       8   36   30 o    1179.3   50.9   1160.4    59.4  0.96
1 1 1       8   36   32 o     983.2   60.1    877.0   131.9  0.94
1 1 1       8   36   34 o     548.3  106.0    595.0   211.8  0.86
1 1 1       8   36   36 o     585.9  118.7    269.3    25.2  0.64
1 1 1       8   38    8 o    2171.4   28.1   2648.5   186.5  0.98
1 1 1       8   38   10 o    1808.3   30.6   1819.0   319.2  0.97
1 1 1       8   38   12 o    2620.1   29.4   2480.1   317.6  0.98
1 1 1       8   38   14 o    1364.5   38.3   1331.4   114.9  0.94
1 1 1       8   38   16 o    1288.0   43.5    898.8   230.3  0.93
1 1 1       8   38   18 o    1129.6   48.0    990.0   231.6  0.93
1 1 1       8   38   20 o    1256.0   47.9   1422.5    28.6  0.95
1 1 1       8   38   22 o    1637.0   38.0    742.5    76.3  0.95
1 1 1       8   38   24 o    2207.9   33.1   2298.4   246.7  0.99
1 1 1       8   38   26 o    1251.1   48.6   1198.4   110.3  0.97
1 1 1       8   38   28 o     675.3   95.8   1429.9   166.3  0.94
1 1 1       8   38   30 o    1885.1   40.0    963.0   285.6  0.98
1 1 1       8   38   32 o    1089.4   60.2   1297.9    12.6  0.96
1 1 1       8   38   34 o    2168.1   39.4   2422.3   283.2  0.99
1 1 1       8   40    8 o    2381.6   28.6   1721.1   125.8  0.98
1 1 1       8   40   10 o    3076.6   30.5   3223.0   270.5  0.99
1 1 1       8   40   12 o    1355.7   40.5    852.4   276.2  0.93
1 1 1       8   40   14 x         ?      ?   1679.4   338.9  0.00
1 1 1       8   40   16 o     548.0   91.8    626.4    33.9  0.73
1 1 1       8   40   18 o     972.1   60.5   1367.4   202.1  0.94
1 1 1       8   40   20 o    1036.8   59.7    395.3    68.4  0.84
1 1 1       8   40   22 o    1145.2   54.4    775.3   350.2  0.94
1 1 1       8   40   24 o     633.9   96.2    244.9   127.7  0.72
1 1 1       8   40   26 o    1612.7   41.1   1682.2   292.9  0.98
1 1 1       8   40   28 o     912.6   67.7    334.7   257.4  0.86
1 1 1       8   40   30 f    1381.9   49.8   1414.6   120.2  0.00
1 1 1       8   40   32 x         ?      ?   1656.0   150.3  0.00
1 1 1       8   42    8 x         ?      ?   1896.6    52.8  0.00
1 1 1       8   42   10 o     790.2   67.1    533.7   281.5  0.87
1 1 1       8   42   12 o    3635.1   33.7   3465.6   207.9  0.99
1 1 1       8   42   14 o    2647.0   31.1   2305.2    75.7  0.99
1 1 1       8   42   16 o    3088.5   31.5   2716.2   322.9  0.99
1 1 1       8   42   18 o    1338.6   50.1   1229.5   317.3  0.97
1 1 1       8   42   20 o     373.9   99.4    555.8   159.5  0.76
1 1 1       8   42   22 o    1217.3   53.8    939.0   173.7  0.96
1 1 1       8   42   24 o     680.0  100.3    710.0   182.9  0.89
1 1 1       8   42   26 o    1194.4   54.4   1514.4   351.6  0.97
1 1 1       8   42   28 o     795.6   83.8    999.1    29.9  0.94
1 1 1       8   42   30 x         ?      ?   1320.0   137.0  0.00
1 1 1       8   44    8 o     908.0   59.0   1376.6   324.2  0.96
1 1 1       8   44   10 x         ?      ?   1088.7    16.2  0.00
1 1 1       8   44   12 o    1640.2   39.4   1456.3    58.4  0.98
1 1 1       8   44   14 o    1081.8   54.6    897.0    30.6  0.95
1 1 1       8   44   16 o    1505.6   42.3   1871.1   129.3  0.98
1 1 1       8   44   18 o    1349.3   49.6   1280.8   301.6  0.97
1 1 1       8   44   20 o    1787.4   40.7   2162.1    53.0  0.99
1 1 1       8   44   22 o     421.6  111.8    827.8   170.8  0.84
1 1 1       8   44   24 o     807.0   84.9   1034.2   292.9  0.95
1 1 1       8   44   26 x         ?      ?    417.4   187.8  0.00
1 1 1       8   46    8 o     824.3   69.8    802.2   300.4  0.91
1 1 1       8   46   10 o     571.1   99.4    596.4    20.1  0.81
1 1 1       8   46   12 o    1349.7   46.2   1441.1    25.7  0.97
1 1 1       8   46   14 o     636.9   99.8    420.2    76.4  0.81
1 1 1       8   46   16 o     950.8   65.3    663.3    48.9  0.93
1 1 1       8   46   18 o     913.4   72.6    796.7    99.7  0.94
1 1 1       8   46   20 o     890.2   82.8    854.9   236.6  0.94
1 1 1       8   46   22 o    1078.8   68.2   1066.3    27.4  0.96
1 1 1       8   46   24 x         ?      ?    592.9    51.2  0.00
1 1 1       8   48    8 o     853.1   72.6    662.5   267.8  0.91
1 1 1       8   48   10 o     556.1   95.9    798.5   164.6  0.86
1 1 1       8   48   12 o     988.6   62.7   1107.0   236.3  0.96
1 1 1       8   48   14 o    1347.3   48.7    988.7    41.7  0.97
1 1 1       8   48   16 o     479.4  114.5    126.5   247.4  0.28
1 1 1       8   48   18 x         ?      ?    297.0   223.7  0.00
1 1 1       8   48   20 f     712.8  103.3    529.1   254.9  0.00
1 1 1       8   50    8 o    1289.2   52.0   1386.7   123.5  0.97
1 1 1       8   50   10 o     400.1  110.2    373.1   205.5  0.64
1 1 1       8   50   12 x         ?      ?    835.1   308.2  0.00
1 1 1       8   50   14 o     947.7   71.3   1241.4   125.5  0.96
1 1 1       9    9    9 o    2006.5   28.2   6889.6   355.7  0.92
1 1 1       9   11    9 f     448.9   30.7   1129.3   116.8  0.00
1 1 1       9   11   11 o    3648.5   25.9   5664.7   273.6  0.99
1 1 1       9   11   13 o    3077.2   22.2   2835.0     5.7  0.98
1 1 1       9   11   15 o    3452.5   24.8   2758.3    68.5  0.98
1 1 1       9   11   17 o    2538.2   19.9   3430.3   327.7  0.96
1 1 1       9   11   19 o    1388.7   20.4   1902.0   309.8  0.80
1 1 1       9   11   21 o    1606.7   21.8   1772.2   172.9  0.93
1 1 1       9   11   23 o    1051.6   29.7   1985.0   101.7  0.91
1 1 1       9   11   25 o     652.2   47.8   1178.4   308.2  0.57
1 1 1       9   11   27 o     834.3   47.3   1727.1   230.7  0.90
1 1 1       9   11   29 o    1966.3   27.1    633.3    52.5  0.95
1 1 1       9   11   31 o    1418.0   33.8    894.7   225.9  0.89
1 1 1       9   11   33 o    1725.9   31.8   1338.2   107.7  0.96
1 1 1       9   11   35 o    1943.3   29.2   2218.7   299.8  0.98
1 1 1       9   11   37 o     340.5   94.4     63.7   264.1  0.31
1 1 1       9   11   39 o    1787.4   31.0   1798.1   140.9  0.97
1 1 1       9   11   41 x         ?      ?    350.6   295.6  0.00
1 1 1       9   11   43 o     950.3   54.9    794.7   302.7  0.89
1 1 1       9   11   45 o     933.5   65.4    646.7   298.3  0.92
1 1 1       9   11   47 o     775.2   76.6    624.4   340.6  0.86
1 1 1       9   11   49 o    1571.6   43.8   1495.5   347.1  0.98
1 1 1       9   13    9 o    1348.7   16.0    749.0    29.3  0.85
1 1 1       9   13   11 o    3485.5   24.8   4890.4   167.2  0.98
1 1 1       9   13   13 o    3744.6   26.8   3174.7   269.3  0.98
1 1 1       9   13   15 o    2576.0   19.8   3890.5   217.4  0.97
1 1 1       9   13   17 o    1893.6   19.1     72.0   341.3  0.89
1 1 1       9   13   19 o     891.9   28.8   3012.1   281.7  0.90
1 1 1       9   13   21 o    1723.7   22.8   1364.4   156.0  0.88
1 1 1       9   13   23 o    1507.8   24.9   1708.6   344.8  0.95
1 1 1       9   13   25 o     901.2   38.8    514.3   214.0  0.69
1 1 1       9   13   27 o    1330.1   31.3   1159.4   282.5  0.92
1 1 1       9   13   29 o    1886.8   28.2   2371.6   164.6  0.96
1 1 1       9   13   31 f     960.7   46.7   1899.3   249.3  0.00
1 1 1       9   13   33 o     760.2   64.6    502.6   225.1  0.60
1 1 1       9   13   35 o    1961.6   31.1   1890.9    56.4  0.97
1 1 1       9   13   37 o    3446.8   33.2   3391.9   225.9  0.99
1 1 1       9   13   39 o     370.5  102.3    323.2   326.6  0.31
1 1 1       9   13   41 o     327.6   98.3    194.8    51.5  0.53
1 1 1       9   13   43 x         ?      ?    322.8    92.8  0.00
1 1 1       9   13   45 o    1062.3   56.1   2060.4    18.1  0.97
1 1 1       9   13   47 o     441.6  112.9    363.8   204.0  0.59
1 1 1       9   13   49 o     781.9   80.7    822.4   349.6  0.93
1 1 1       9   15    9 o    3615.5   25.7   4283.2   119.9  0.98
1 1 1       9   15   11 o     581.8   29.1   1524.6   246.8  0.62
1 1 1       9   15   13 o    2025.6   17.8   2982.1   165.1  0.97
1 1 1       9   15   15 o    2351.3   19.8   3089.6   116.7  0.97
1 1 1       9   15   17 o    1202.5   21.4   1639.6   209.7  0.90
1 1 1       9   15   19 o    2078.5   21.5   2278.0   101.8  0.96
1 1 1       9   15   21 o    2502.2   24.3   2375.4   259.1  0.97
1 1 1       9   15   23 o     584.0   56.8   1074.7   345.5  0.73
1 1 1       9   15   25 o    1698.2   26.5   1479.1   173.5  0.94
1 1 1       9   15   27 o    1410.1   30.9   3192.1    50.0  0.96
1 1 1       9   15   29 o    2622.4   28.1   2210.4   235.5  0.98
1 1 1       9   15   31 o    1638.3   31.8   1787.8     4.8  0.96
1 1 1       9   15   33 o    3870.8   33.6   3273.6    42.6  0.99
1 1 1       9   15   35 o    1546.9   36.9   1310.6   134.2  0.95
1 1 1       9   15   37 o    1538.7   38.3   1379.3   292.2  0.97
1 1 1       9   15   39 o    1098.8   51.9    671.6   343.3  0.85
1 1 1       9   15   41 o     513.3  105.1   1002.4   143.8  0.86
1 1 1       9   15   43 o    1774.5   39.5   1538.8   229.0  0.98
1 1 1       9   15   45 o    1923.5   39.1   2143.4    12.1  0.99
1 1 1       9   15   47 o     922.2   73.7   1026.9    37.7  0.95
1 1 1       9   15   49 x         ?      ?   1121.7   163.8  0.00
1 1 1       9   17    9 o    1936.3   17.5   1808.3    58.7  0.95
1 1 1       9   17   11 o    1402.3   17.4   1456.2    98.2  0.18
1 1 1       9   17   13 o    1136.6   21.0   1073.9   222.3  0.90
1 1 1       9   17   15 o    1459.9   20.0    706.0   302.2  0.85
1 1 1       9   17   17 o    2408.3   21.2   2437.8    85.2  0.97
1 1 1       9   17   19 f    1655.9   22.3   2637.3   102.9  0.00
1 1 1       9   17   21 o    1714.1   24.6   1252.5   182.6  0.95
1 1 1       9   17   23 o    1276.0   29.6   2553.1    80.2  0.94
1 1 1       9   17   25 o     443.7   84.6    678.4   194.4  0.53
1 1 1       9   17   27 o    2023.1   28.4   1501.3   304.8  0.96
1 1 1       9   17   29 o    2261.0   28.4   1877.3    69.5  0.97
1 1 1       9   17   31 o    1037.5   44.4   1601.1    95.1  0.90
1 1 1       9   17   33 o    2789.5   29.4   3314.2   342.6  0.99
1 1 1       9   17   35 o    1727.5   33.3   1972.1    60.4  0.96
1 1 1       9   17   37 f    1411.2   38.5   1550.7   162.1  0.00
1 1 1       9   17   39 x         ?      ?   1969.5   194.0  0.00
1 1 1       9   17   41 o     561.1  101.8    651.2   298.1  0.88
1 1 1       9   17   43 o    2114.7   36.3   2126.1   333.0  0.99
1 1 1       9   17   45 o    1253.5   53.4   1063.2   250.3  0.96
1 1 1       9   17   47 o     710.3   99.1   1083.8    18.6  0.94
1 1 1       9   17   49 o    1208.6   60.8   1044.5     5.6  0.96
1 1 1       9   19    9 o    2029.4   18.4   2823.7    20.4  0.96
1 1 1       9   19   11 o    1315.7   19.6   2158.4   292.2  0.77
1 1 1       9   19   13 o    2175.0   20.4   3655.6    65.2  0.98
1 1 1       9   19   15 o    1481.7   21.6   1210.9   258.9  0.93
1 1 1       9   19   17 o    1514.4   23.1   2069.7   252.0  0.94
1 1 1       9   19   19 o    1651.9   23.0   2770.0   354.1  0.94
1 1 1       9   19   21 o    2320.7   25.1   2703.3    88.4  0.97
1 1 1       9   19   23 o    2190.9   26.2    507.4    15.4  0.94
1 1 1       9   19   25 o     601.6   72.7    992.9   346.9  0.63
1 1 1       9   19   27 o    2987.8   29.3   2092.2   191.3  0.98
1 1 1       9   19   29 o    2345.1   29.1   1856.8    47.0  0.97
1 1 1       9   19   31 o    1440.7   36.1   1892.3   127.3  0.93
1 1 1       9   19   33 o    1945.4   31.7    171.6   136.7  0.88
1 1 1       9   19   35 o    1465.6   37.1   1766.5   236.2  0.95
1 1 1       9   19   37 o    2118.4   32.3   1529.5   148.7  0.98
1 1 1       9   19   39 o    2420.6   33.2   1714.8   332.4  0.98
1 1 1       9   19   41 x         ?      ?   1418.9    94.2  0.00
1 1 1       9   19   43 o     907.5   70.3   1130.5    69.2  0.95
1 1 1       9   19   45 o    2055.7   38.7   2052.9   210.7  0.99
1 1 1       9   19   47 o    1397.6   51.2   1493.1   247.8  0.98
1 1 1       9   21    9 o    1969.4   20.2    491.3   229.9  0.95
1 1 1       9   21   11 o     693.7   35.3    658.9   133.3  0.37
1 1 1       9   21   13 o     890.3   30.5   2248.0   144.2  0.55
1 1 1       9   21   15 o    1221.9   25.3   1029.0   100.3  0.91
1 1 1       9   21   17 o    1500.8   24.5   1150.9    15.0  0.92
1 1 1       9   21   19 f    1757.9   23.3   2481.8   240.8  0.00
1 1 1       9   21   21 o    1625.1   26.8   1409.8     8.4  0.93
1 1 1       9   21   23 o     593.2   71.7   1556.8   211.0  0.78
1 1 1       9   21   25 o     382.6   94.5   1065.6   293.0  0.38
1 1 1       9   21   27 o    1910.7   29.5   1824.0   162.1  0.96
1 1 1       9   21   29 o    1248.9   39.7    452.7   181.1  0.74
1 1 1       9   21   31 o    1556.6   35.6    962.5   106.8  0.95
1 1 1       9   21   33 o    1583.7   35.7   1837.4    43.7  0.96
1 1 1       9   21   35 o     498.0   99.1   1317.3    29.3  0.86
1 1 1       9   21   37 x         ?      ?   1466.6   189.1  0.00
1 1 1       9   21   39 o    1783.6   36.3   1249.2   266.4  0.98
1 1 1       9   21   41 o     416.4  103.0    758.0   135.3  0.72
1 1 1       9   21   43 o    1409.8   49.1    977.3   200.7  0.96
1 1 1       9   21   45 o    1229.7   56.7    620.5   348.5  0.94
1 1 1       9   21   47 x         ?      ?    885.9   113.2  0.00
1 1 1       9   23    9 o     708.4   35.6   1136.4   220.4  0.62
1 1 1       9   23   11 o     858.3   32.7   1414.8   163.3  0.84
1 1 1       9   23   13 o    1390.5   23.4   1589.0   249.7  0.94
1 1 1       9   23   15 o     724.2   45.4    900.8     2.4  0.57
1 1 1       9   23   17 o    1201.5   28.7    828.8   268.8  0.63
1 1 1       9   23   19 o    2699.8   25.6   2830.4   154.8  0.98
1 1 1       9   23   21 o    1620.1   26.9   1008.8   326.2  0.94
1 1 1       9   23   23 o    2205.2   27.4   2205.4   324.0  0.97
1 1 1       9   23   25 f    2207.3   28.5   2202.4   253.3  0.00
1 1 1       9   23   27 o     798.7   61.8   1587.2    91.8  0.90
1 1 1       9   23   29 f    1336.7   40.1   1772.7   206.6  0.00
1 1 1       9   23   31 f    1555.5   35.8   1516.4   297.2  0.00
1 1 1       9   23   33 o    2606.2   31.3   2696.9    26.0  0.99
1 1 1       9   23   35 o    3051.3   32.5   2516.0   180.4  0.99
1 1 1       9   23   37 f    1368.8   43.9    772.2   180.4  0.00
1 1 1       9   23   39 x         ?      ?   1764.2    95.8  0.00
1 1 1       9   23   41 f     492.5  110.2    673.9   186.7  0.00
1 1 1       9   23   43 o     662.4  100.5    546.0   170.1  0.85
1 1 1       9   23   45 o    1502.0   48.3   1925.0   342.4  0.98
1 1 1       9   25    9 o    2612.4   24.0   3050.7   341.2  0.98
1 1 1       9   25   11 o    1339.9   26.5    663.7    71.9  0.88
1 1 1       9   25   13 o    1553.2   25.3   1353.3   210.4  0.93
1 1 1       9   25   15 o    2895.1   26.2   3356.5   322.2  0.98
1 1 1       9   25   17 o    1370.6   29.2   1137.7   125.5  0.89
1 1 1       9   25   19 o    2120.5   25.2   1677.5   217.2  0.97
1 1 1       9   25   21 f    2898.0   26.9   3351.0   305.8  0.00
1 1 1       9   25   23 o    2080.7   26.5   2409.8   281.4  0.98
1 1 1       9   25   25 o    2789.1   27.2   3239.1   110.3  0.99
1 1 1       9   25   27 o    1264.9   41.9   1281.4   259.3  0.93
1 1 1       9   25   29 o    2110.1   31.2   1868.6   231.9  0.98
1 1 1       9   25   31 o    1819.2   33.6   1261.5   320.6  0.96
1 1 1       9   25   33 o    3978.3   36.3   3367.1   164.3  0.99
1 1 1       9   25   35 o    1162.0   50.6   1082.9    25.7  0.94
1 1 1       9   25   37 o    1036.9   61.5    844.9    39.5  0.93
1 1 1       9   25   39 o    1907.5   36.9   1358.8    50.8  0.98
1 1 1       9   25   41 o    1329.1   51.3   1435.8    45.9  0.97
1 1 1       9   25   43 o    1584.6   45.5   1104.0    61.8  0.97
1 1 1       9   25   45 x         ?      ?    869.5   184.1  0.00
1 1 1       9   27    9 o     909.4   37.2   1094.3   178.8  0.86
1 1 1       9   27   11 o    2087.4   24.5   1736.2   119.9  0.96
1 1 1       9   27   13 o    1571.1   27.7   1323.8   102.8  0.92
1 1 1       9   27   15 o    3075.3   27.3   1831.9   319.4  0.98
1 1 1       9   27   17 o    1917.1   26.8   2933.5   162.2  0.97
1 1 1       9   27   19 o     970.8   43.0   2184.0   221.4  0.88
1 1 1       9   27   21 o    2394.2   27.5   1677.7   266.3  0.98
1 1 1       9   27   23 o    2259.2   27.6   2459.8   203.9  0.97
1 1 1       9   27   25 o    1838.4   28.4   1397.3   138.7  0.96
1 1 1       9   27   27 o     991.1   43.7   1504.6    62.4  0.90
1 1 1       9   27   29 o    3501.9   34.3   2660.2   350.9  0.99
1 1 1       9   27   31 o    1185.7   48.6    898.3   192.6  0.93
1 1 1       9   27   33 x         ?      ?   1755.3   216.1  0.00
1 1 1       9   27   35 o    1290.9   49.4   1599.5    80.6  0.97
1 1 1       9   27   37 o     585.9  104.4    631.0   164.7  0.85
1 1 1       9   27   39 o     862.9   88.4   1019.4    52.9  0.94
1 1 1       9   27   41 o    2713.7   35.5   2000.8   300.4  0.99
1 1 1       9   27   43 o     631.5  117.8    527.1    82.5  0.85
1 1 1       9   29    9 o    1332.6   29.2   1456.5   344.0  0.92
1 1 1       9   29   11 o     948.3   40.5   1409.3   148.6  0.87
1 1 1       9   29   13 o     472.1   75.6   1577.9    53.1  0.80
1 1 1       9   29   15 o    2778.8   26.7   2206.1   175.6  0.98
1 1 1       9   29   17 o     832.8   49.8    904.0    39.9  0.71
1 1 1       9   29   19 o     765.5   54.9   1294.2   230.9  0.84
1 1 1       9   29   21 o    2100.0   27.8   1787.3    67.9  0.97
1 1 1       9   29   23 o    2960.3   29.8   1297.1   132.7  0.98
1 1 1       9   29   25 o    2739.0   28.8   1898.4   211.4  0.98
1 1 1       9   29   27 o    1393.8   36.8   1577.7   349.6  0.95
1 1 1       9   29   29 o    1230.9   49.6   1669.9   120.8  0.94
1 1 1       9   29   31 x         ?      ?   1491.8   270.6  0.00
1 1 1       9   29   33 f     917.4   68.1    898.6   153.1  0.00
1 1 1       9   29   35 o    2157.4   38.5   1527.7   141.0  0.98
1 1 1       9   29   37 o    1669.4   43.9   1420.7   304.1  0.98
1 1 1       9   29   39 o    1847.0   42.5   1634.3   190.0  0.99
1 1 1       9   29   41 o    1000.1   74.9    958.1   169.5  0.95
1 1 1       9   29   43 o     790.0   94.8    856.0   192.2  0.94
1 1 1       9   31    9 o    1506.5   28.6   1674.9   259.4  0.96
1 1 1       9   31   11 o    2843.1   27.1   2949.6    13.6  0.98
1 1 1       9   31   13 o     461.5   85.6    740.8   206.1  0.32
1 1 1       9   31   15 o    1238.1   36.1   1389.3   169.2  0.92
1 1 1       9   31   17 o    1351.8   34.1   1162.0    27.1  0.92
1 1 1       9   31   19 o    1253.1   36.7    443.5   149.5  0.90
1 1 1       9   31   21 o    1041.1   44.9    386.0     6.9  0.56
1 1 1       9   31   23 o    1827.7   30.9   1984.6    93.2  0.97
1 1 1       9   31   25 o    3059.9   30.9   1839.1   199.5  0.99
1 1 1       9   31   27 o    1669.6   34.2   1020.2   189.1  0.96
1 1 1       9   31   29 x         ?      ?   1912.9   305.7  0.00
1 1 1       9   31   31 o     950.6   66.0    630.0   251.5  0.90
1 1 1       9   31   33 x         ?      ?    582.3   308.3  0.00
1 1 1       9   31   35 o     982.8   67.7    400.1   272.7  0.88
1 1 1       9   31   37 o     881.3   82.7    457.0   105.5  0.88
1 1 1       9   31   39 o     424.7  110.2    289.9   220.2  0.47
1 1 1       9   31   41 x         ?      ?   1518.9    31.0  0.00
1 1 1       9   33    9 o    1390.1   31.9   1094.6   332.8  0.88
1 1 1       9   33   11 o    1778.5   28.2    779.4    35.2  0.93
1 1 1       9   33   13 o    2528.6   27.8   2293.7   127.0  0.98
1 1 1       9   33   15 o    2732.4   27.6   1751.5   275.6  0.98
1 1 1       9   33   17 o     477.8   89.9   2175.6   189.9  0.88
1 1 1       9   33   19 o    1847.2   30.7   1512.5    97.8  0.96
1 1 1       9   33   21 o     978.0   51.0   1529.7   227.1  0.91
1 1 1       9   33   23 o     956.3   51.6    159.3    89.9  0.77
1 1 1       9   33   25 o    1360.6   39.1    699.3    72.4  0.94
1 1 1       9   33   27 x         ?      ?    904.5   339.7  0.00
1 1 1       9   33   29 f    1415.1   40.8   1344.4   333.9  0.00
1 1 1       9   33   31 x         ?      ?   1222.5   347.2  0.00
1 1 1       9   33   33 o    1297.8   52.4   1460.4   356.6  0.97
1 1 1       9   33   35 o     929.9   90.8    916.0    24.9  0.94
1 1 1       9   33   37 o     426.9  107.2    280.6   253.1  0.50
1 1 1       9   33   39 x         ?      ?   2074.7   285.0  0.00
1 1 1       9   35    9 o     611.6   73.5    454.9   176.2  0.46
1 1 1       9   35   11 o     778.6   55.9   1164.8   207.5  0.83
1 1 1       9   35   13 o    1347.2   36.6    914.2    72.3  0.93
1 1 1       9   35   15 o    3124.2   31.0   2804.9    23.7  0.99
1 1 1       9   35   17 o    2996.6   29.6   3617.6   252.7  0.99
1 1 1       9   35   19 o    1891.7   31.5   1723.2   207.1  0.97
1 1 1       9   35   21 o    1185.2   44.5    400.6   116.2  0.82
1 1 1       9   35   23 o    1868.8   33.1   2211.6    25.5  0.98
1 1 1       9   35   25 o    1597.2   37.8   1407.3   177.6  0.97
1 1 1       9   35   27 o    2061.0   33.0   2001.0   299.6  0.99
1 1 1       9   35   29 o    2644.8   32.7   2406.5    44.6  0.99
1 1 1       9   35   31 o     834.6   68.5    872.4   120.0  0.93
1 1 1       9   35   33 o     587.4  157.9    801.4    69.7  0.90
1 1 1       9   35   35 o     280.3   92.7    598.1   123.3  0.65
1 1 1       9   35   37 x         ?      ?   1125.6    32.4  0.00
1 1 1       9   37    9 o    1862.7   30.6   1238.0    24.4  0.94
1 1 1       9   37   11 o     806.5   58.6   1124.7   276.5  0.84
1 1 1       9   37   13 o    1321.3   37.7   1570.5   214.6  0.95
1 1 1       9   37   15 o    1695.2   34.2   2257.3    23.5  0.97
1 1 1       9   37   17 f     437.3  101.5    365.5    85.5  0.00
1 1 1       9   37   19 o    1595.0   37.4   2002.9   173.0  0.97
1 1 1       9   37   21 x         ?      ?   1960.6   325.1  0.00
1 1 1       9   37   23 o    1350.1   43.7   1752.1   297.7  0.97
1 1 1       9   37   25 o    1425.3   42.9   1265.4   218.4  0.97
1 1 1       9   37   27 o    1143.5   54.0    707.1    82.0  0.94
1 1 1       9   37   29 o     436.2  107.8    500.8   222.4  0.77
1 1 1       9   37   31 o    1046.5   62.3    753.8   106.8  0.91
1 1 1       9   37   33 o    1124.4   54.2   1079.8   326.7  0.96
1 1 1       9   37   35 x         ?      ?   2176.8   205.8  0.00
1 1 1       9   39    9 o    1927.2   30.1   2151.4   302.9  0.98
1 1 1       9   39   11 o    1258.6   41.8   1045.4   319.2  0.93
1 1 1       9   39   13 o    2234.4   30.1   1823.6    38.9  0.98
1 1 1       9   39   15 o    1335.7   43.6   1655.6   188.0  0.97
1 1 1       9   39   17 x         ?      ?    809.4   154.3  0.00
1 1 1       9   39   19 o    1823.5   36.3   1765.5   267.7  0.98
1 1 1       9   39   21 o    1960.5   34.5   2250.3    69.4  0.98
1 1 1       9   39   23 x         ?      ?   1004.7   212.5  0.00
1 1 1       9   39   25 o    1028.1   58.3   1643.8   304.2  0.97
1 1 1       9   39   27 o    1885.7   36.4   1693.7   217.6  0.98
1 1 1       9   39   29 o    1345.9   50.5   1347.8   231.9  0.97
1 1 1       9   39   31 o     444.9  109.0     60.3     5.3  0.17
1 1 1       9   39   33 x         ?      ?    737.9   307.3  0.00
1 1 1       9   41    9 x         ?      ?     85.6   183.7  0.00
1 1 1       9   41   11 x         ?      ?   2103.1   264.9  0.00
1 1 1       9   41   13 o     940.7   57.0    989.3   142.9  0.89
1 1 1       9   41   15 o    3245.3   31.9   3209.3    31.6  0.99
1 1 1       9   41   17 o    1752.3   36.6   1429.2   281.6  0.98
1 1 1       9   41   19 x         ?      ?   1657.9   218.7  0.00
1 1 1       9   41   21 o     956.3   67.2    515.2   287.4  0.85
1 1 1       9   41   23 o    2565.5   33.6   2093.5   119.1  0.99
1 1 1       9   41   25 o     553.5   91.1    523.7   329.1  0.75
1 1 1       9   41   27 o     666.3   96.9   1037.0   326.3  0.93
1 1 1       9   41   29 o    1075.5   64.5    768.3    79.6  0.95
1 1 1       9   41   31 x         ?      ?   1771.6   122.6  0.00
1 1 1       9   43    9 o     733.8   70.3    715.2   106.2  0.85
1 1 1       9   43   11 o    2780.5   30.8   2134.2   180.2  0.99
1 1 1       9   43   13 x         ?      ?    555.1   323.6  0.00
1 1 1       9   43   15 o     207.2   72.9    404.3    92.2  0.33
1 1 1       9   43   17 o    1436.0   44.5   1341.5     1.1  0.97
1 1 1       9   43   19 o     456.7  110.4    898.1    48.0  0.85
1 1 1       9   43   21 o    1108.7   60.2   1063.1    88.8  0.96
1 1 1       9   43   23 o     605.7  106.7    503.5   214.8  0.82
1 1 1       9   43   25 o     794.4   80.5   1126.9   240.2  0.95
1 1 1       9   43   27 o    1275.4   52.8   1322.3    32.8  0.97
1 1 1       9   43   29 o     753.9   87.8    736.5    81.7  0.92
1 1 1       9   45    9 o    1151.1   49.1   1504.5   280.2  0.96
1 1 1       9   45   11 o     596.0   94.8   1307.2    34.6  0.92
1 1 1       9   45   13 o     891.8   67.3    764.3    33.4  0.94
1 1 1       9   45   15 o    2179.9   34.5   1902.1    73.3  0.99
1 1 1       9   45   17 o    1123.4   57.7   1408.0   186.8  0.97
1 1 1       9   45   19 o     437.1  101.0    773.4     4.1  0.81
1 1 1       9   45   21 o    1779.5   42.0   2257.5    98.6  0.99
1 1 1       9   45   23 o    1010.6   69.1   1105.7   233.8  0.96
1 1 1       9   45   25 x         ?      ?    286.6    87.1  0.00
1 1 1       9   47    9 o     832.1   69.9    960.7   295.4  0.93
1 1 1       9   47   11 o     986.6   66.0    780.7   307.6  0.95
1 1 1       9   47   13 o    1766.5   39.1   1597.5    72.7  0.98
1 1 1       9   47   15 o     671.4   97.3    331.8   275.2  0.74
1 1 1       9   47   17 o     477.1  106.6    253.3   314.0  0.56
1 1 1       9   47   19 o     660.0  102.1    374.8   124.8  0.82
1 1 1       9   47   21 x         ?      ?    981.4   209.0  0.00
1 1 1       9   49    9 f     909.5   69.4    711.0    97.1  0.00
1 1 1       9   49   11 o     684.8   90.2    810.3   249.5  0.92
1 1 1       9   49   13 f     924.3   73.2    661.2   225.8  0.00
1 1 1       9   49   15 x         ?      ?    967.0   127.0  0.00
1 1 1       9   49   17 o     395.7  106.8    369.4   304.6  0.63
1 1 1       9   51    9 o     509.3  113.5    611.2   249.3  0.85
1 1 1      10   10   10 o    4527.4   54.4   6694.9   343.8  0.98
1 1 1      10   12   10 o     481.7   32.0   2497.6   195.5  0.76
1 1 1      10   12   12 o    5155.5   35.3   5353.8   310.9  0.99
1 1 1      10   12   14 o    1890.1   17.1    844.3   335.5  0.93
1 1 1      10   12   16 o    2352.2   18.8   2492.2   155.7  0.97
1 1 1      10   12   18 o    1901.6   19.1   2446.7   340.9  0.95
1 1 1      10   12   20 o     707.1   34.0    615.6   183.0  0.36
1 1 1      10   12   22 f    1314.5   25.7   2799.5    81.9  0.00
1 1 1      10   12   24 o     250.6   74.9   1616.3   287.9  0.51
1 1 1      10   12   26 o     826.7   48.2    709.1     6.4  0.69
1 1 1      10   12   28 o    2430.0   27.1   2830.4   229.4  0.98
1 1 1      10   12   30 o    1513.2   31.9   1360.4   131.6  0.94
1 1 1      10   12   32 f    2060.5   29.0   1513.6   182.2  0.00
1 1 1      10   12   34 o    1050.7   47.9    919.6   208.0  0.88
1 1 1      10   12   36 o    2627.8   29.9   2027.3   301.7  0.98
1 1 1      10   12   38 o    2442.0   30.0   2206.5   165.6  0.98
1 1 1      10   12   40 x         ?      ?   1323.0    87.9  0.00
1 1 1      10   12   42 o     960.4   56.1   1118.0   287.1  0.93
1 1 1      10   12   44 o     394.8   96.7    931.3   103.7  0.81
1 1 1      10   12   46 o     866.5   66.7    764.1   301.0  0.89
1 1 1      10   12   48 o    1654.0   40.0   1216.0   339.9  0.98
1 1 1      10   12   50 x         ?      ?   1085.0    16.7  0.00
1 1 1      10   14   10 o    2950.7   22.2   3303.5    92.1  0.97
1 1 1      10   14   12 o    3438.3   24.5   4698.4   200.2  0.99
1 1 1      10   14   14 o     539.3   33.1   1986.7   113.7  0.61
1 1 1      10   14   16 o    1545.0   19.0   2595.4   297.2  0.95
1 1 1      10   14   18 f     750.9   31.3   1037.5   166.2  0.00
1 1 1      10   14   20 o     309.3   70.0   1413.1   320.0  0.46
1 1 1      10   14   22 o    1919.4   23.2   1879.9   259.3  0.95
1 1 1      10   14   24 o    2462.1   25.8   1333.9   316.7  0.97
1 1 1      10   14   26 o     604.6   65.8   1283.3   145.2  0.86
1 1 1      10   14   28 o    1791.5   28.3   2552.1    16.6  0.97
1 1 1      10   14   30 o    2758.1   28.9   3052.0   191.8  0.99
1 1 1      10   14   32 o    1753.3   31.5   2109.9     7.1  0.96
1 1 1      10   14   34 o     959.8   53.6    518.9   285.9  0.65
1 1 1      10   14   36 o    1601.1   35.9   1610.2   140.6  0.95
1 1 1      10   14   38 f    1479.7   40.6   1977.4   332.0  0.00
1 1 1      10   14   40 x         ?      ?   1009.8   256.6  0.00
1 1 1      10   14   42 o     378.7   92.3    663.1   129.2  0.75
1 1 1      10   14   44 o     833.1   81.3    800.0    42.1  0.92
1 1 1      10   14   46 o    1634.9   44.8   1805.7    41.5  0.98
1 1 1      10   14   48 o    1235.0   58.7   1309.6   172.4  0.97
1 1 1      10   16   10 o    1257.6   17.5   1190.9   137.7  0.79
1 1 1      10   16   12 o    1197.8   18.6    885.2    19.0  0.04
1 1 1      10   16   14 o    1912.0   19.0   1474.4   100.0  0.96
1 1 1      10   16   16 o    3000.7   24.4   4066.8   172.8  0.98
1 1 1      10   16   18 o     782.7   31.2    836.7   227.3  0.67
1 1 1      10   16   20 o    2371.9   22.9   1165.3   236.7  0.96
1 1 1      10   16   22 o     361.0   65.6    562.1   355.0  0.21
1 1 1      10   16   24 o    1811.3   26.4   1261.6    76.0  0.94
1 1 1      10   16   26 o    1378.7   31.4   1942.7   348.4  0.93
1 1 1      10   16   28 o    2166.3   28.1   1606.6   157.6  0.98
1 1 1      10   16   30 o    2455.6   28.9   1535.1   278.7  0.98
1 1 1      10   16   32 f    4108.7   36.3   4089.0    17.8  0.00
1 1 1      10   16   34 o    2596.8   30.0   1903.1    15.3  0.98
1 1 1      10   16   36 o     463.8   99.6    122.9   132.9  0.30
1 1 1      10   16   38 o     848.8   64.5    215.0   127.9  0.64
1 1 1      10   16   40 o     845.0   69.2    580.9    91.8  0.77
1 1 1      10   16   42 x         ?      ?   1438.5   154.6  0.00
1 1 1      10   16   44 o    3488.8   35.8   3234.3   301.9  1.00
1 1 1      10   16   46 o    1947.8   40.1   1861.3   103.2  0.99
1 1 1      10   16   48 o     729.3   99.0    829.6   145.8  0.93
1 1 1      10   18   10 o    1192.6   19.6   2822.9   325.7  0.90
1 1 1      10   18   12 o    1905.4   18.8   2877.7   128.0  0.96
1 1 1      10   18   14 o    2705.8   22.7   3209.8   331.4  0.98
1 1 1      10   18   16 o    1590.7   21.5    390.0   328.2  0.80
1 1 1      10   18   18 o    2100.2   21.7   1807.4    96.1  0.96
1 1 1      10   18   20 o    2387.8   23.2   3208.2   175.6  0.98
1 1 1      10   18   22 o    1685.8   26.6   2497.6     3.2  0.94
1 1 1      10   18   24 o    1655.6   28.6   2192.4    60.3  0.93
1 1 1      10   18   26 o    2933.6   28.3   2628.1   259.2  0.99
1 1 1      10   18   28 o    1909.9   30.0   1663.7    98.3  0.96
1 1 1      10   18   30 o    1056.3   45.3    663.6    80.0  0.85
1 1 1      10   18   32 o    2097.5   29.5   1399.2   246.7  0.98
1 1 1      10   18   34 o    2200.0   31.8   2335.8   331.6  0.98
1 1 1      10   18   36 o    3259.1   32.6   3202.6   163.1  0.99
1 1 1      10   18   38 x         ?      ?   1236.7   115.8  0.00
1 1 1      10   18   40 o    1723.9   38.8   1775.9   222.0  0.98
1 1 1      10   18   42 o    1130.6   56.5   1135.4   296.7  0.96
1 1 1      10   18   44 o     861.5   78.3    817.2   327.9  0.94
1 1 1      10   18   46 o    1712.8   43.9   1761.6   258.4  0.98
1 1 1      10   18   48 x         ?      ?    503.1   155.8  0.00
1 1 1      10   20   10 o     935.0   26.4    646.2   182.6  0.76
1 1 1      10   20   12 f     442.8   51.1    416.4   216.5  0.00
1 1 1      10   20   14 o    1582.1   21.6   2323.5   138.7  0.95
1 1 1      10   20   16 o    1475.5   22.7   1816.7    31.6  0.94
1 1 1      10   20   18 o    2196.4   22.8   3164.1   287.7  0.97
1 1 1      10   20   20 o    1509.4   25.5   2261.6    34.3  0.95
1 1 1      10   20   22 o     712.3   51.0    667.1   119.4  0.47
1 1 1      10   20   24 o    1194.2   36.5    923.7   198.6  0.89
1 1 1      10   20   26 o    2339.8   28.2   2029.9   140.6  0.98
1 1 1      10   20   28 o     678.2   70.8    552.6   314.4  0.38
1 1 1      10   20   30 o    2635.8   29.9   3022.9   130.7  0.99
1 1 1      10   20   32 o    1594.2   35.5   1483.3   114.7  0.95
1 1 1      10   20   34 o     652.3   79.1    562.5   241.8  0.49
1 1 1      10   20   36 o    1243.8   43.7    681.3   241.2  0.88
1 1 1      10   20   38 o     343.8   95.7    354.2   239.2  0.39
1 1 1      10   20   40 x         ?      ?   1914.7   312.6  0.00
1 1 1      10   20   42 o     548.9  106.4    473.4   357.7  0.46
1 1 1      10   20   44 o    2396.9   36.3   2376.0   129.0  0.99
1 1 1      10   20   46 o    1836.3   42.5   1661.1   248.6  0.99
1 1 1      10   22   10 o    1370.6   22.3   1911.6   187.4  0.94
1 1 1      10   22   12 o    1384.8   23.2   2241.6    66.7  0.93
1 1 1      10   22   14 o    2002.3   22.2   3862.2   156.5  0.97
1 1 1      10   22   16 o     815.8   38.9   1371.2   285.3  0.80
1 1 1      10   22   18 o     839.8   39.3   1275.9   175.3  0.64
1 1 1      10   22   20 o     697.0   47.7   1138.3   103.6  0.88
1 1 1      10   22   22 o     571.8   64.4    270.6   111.7  0.42
1 1 1      10   22   24 o     910.1   49.6   1608.7   256.9  0.85
1 1 1      10   22   26 o    1116.0   42.9   1251.6   137.4  0.90
1 1 1      10   22   28 o    1201.9   41.7   1101.5   174.9  0.88
1 1 1      10   22   30 o    1320.8   39.9   1644.4     3.3  0.95
1 1 1      10   22   32 o    1402.7   39.4   1406.7   294.9  0.94
1 1 1      10   22   34 o     688.0   83.7   1129.4   340.8  0.85
1 1 1      10   22   36 x         ?      ?   2723.2   122.0  0.00
1 1 1      10   22   38 o    1042.1   57.4    758.9   192.5  0.92
1 1 1      10   22   40 o    1886.0   38.6   1442.7    11.4  0.98
1 1 1      10   22   42 o    1635.2   43.8   1634.4   190.7  0.98
1 1 1      10   22   44 o    1584.7   45.2   2026.8   342.8  0.99
1 1 1      10   22   46 x         ?      ?   1170.1     6.7  0.00
1 1 1      10   24   10 o    1747.2   23.0   2309.0     3.3  0.95
1 1 1      10   24   12 f    1124.3   29.8    787.2   189.7  0.00
1 1 1      10   24   14 o    2252.5   23.6   2594.8   351.8  0.97
1 1 1      10   24   16 o     647.9   54.4    867.0   245.9  0.74
1 1 1      10   24   18 o    2346.4   24.2   1859.0   181.7  0.97
1 1 1      10   24   20 o    1284.1   31.4   1337.0   214.5  0.90
1 1 1      10   24   22 o    1556.5   28.5   1695.3   272.5  0.94
1 1 1      10   24   24 o    1400.6   30.3   2681.1   228.2  0.97
1 1 1      10   24   26 o    1627.2   33.3   2442.6    27.9  0.96
1 1 1      10   24   28 o    2070.7   30.4   2322.5   154.2  0.97
1 1 1      10   24   30 o    2353.8   31.5   2128.1   246.0  0.98
1 1 1      10   24   32 o    2006.6   32.1   1534.6   317.4  0.98
1 1 1      10   24   34 o    5544.7   47.9   5073.8   120.6  1.00
1 1 1      10   24   36 o    1460.0   43.9    847.2    17.3  0.94
1 1 1      10   24   38 x         ?      ?   1223.2    55.1  0.00
1 1 1      10   24   40 o     311.8  100.3    423.9   138.4  0.52
1 1 1      10   24   42 o    1488.4   46.9    911.7   113.5  0.97
1 1 1      10   24   44 o    1215.0   57.7   1182.3   317.6  0.97
1 1 1      10   26   10 o     434.7   79.6    339.4    93.2  0.21
1 1 1      10   26   12 o    1227.3   29.7   1447.2    94.6  0.90
1 1 1      10   26   14 o    2406.4   24.6   3334.3   286.5  0.98
1 1 1      10   26   16 o     827.5   45.3    147.5   329.9  0.80
1 1 1      10   26   18 o    2099.8   25.7   1828.4   166.3  0.97
1 1 1      10   26   20 o    3279.9   28.9   3639.0   232.9  0.99
1 1 1      10   26   22 o    3080.2   27.9   3352.2   247.7  0.99
1 1 1      10   26   24 o    2766.9   27.5   2737.4   116.7  0.98
1 1 1      10   26   26 o    3875.5   34.0   3954.8   127.1  0.99
1 1 1      10   26   28 o    1845.5   34.5    665.6   222.7  0.93
1 1 1      10   26   30 o    1790.7   34.0   1634.6   299.7  0.97
1 1 1      10   26   32 o    2310.0   31.8   1533.7   167.1  0.98
1 1 1      10   26   34 o     912.8   63.6   1666.8   171.1  0.95
1 1 1      10   26   36 o    2130.1   35.5   2125.0    52.8  0.99
1 1 1      10   26   38 o    1258.0   52.0   1418.3    66.9  0.97
1 1 1      10   26   40 o    1642.0   42.9   1463.1     9.8  0.98
1 1 1      10   26   42 o    1042.7   75.6    868.0   346.9  0.95
1 1 1      10   26   44 x         ?      ?   1131.5   111.8  0.00
1 1 1      10   28   10 o    1810.9   26.3   1658.2   171.8  0.94
1 1 1      10   28   12 o    2989.1   27.0   2503.2   141.2  0.98
1 1 1      10   28   14 o    3252.9   28.1   2415.0   222.1  0.98
1 1 1      10   28   16 f    2172.4   25.5   2498.1   109.0  0.00
1 1 1      10   28   18 o    2358.5   25.9   2532.9   185.5  0.98
1 1 1      10   28   20 o    2070.9   26.7   2127.5   243.4  0.97
1 1 1      10   28   22 o    2823.1   27.6   2643.7   146.2  0.98
1 1 1      10   28   24 o    1306.9   36.1   1043.1   350.0  0.94
1 1 1      10   28   26 o    1071.7   43.2   1421.7   298.7  0.92
1 1 1      10   28   28 o     804.5   54.2   1579.0    95.2  0.89
1 1 1      10   28   30 o     518.4   98.4    576.4    39.3  0.54
1 1 1      10   28   32 o     905.4   66.0   1364.2   219.0  0.94
1 1 1      10   28   34 o     706.2   86.0    223.8   170.6  0.79
1 1 1      10   28   36 o    1491.2   44.8   1240.5    62.1  0.97
1 1 1      10   28   38 o    1957.7   39.8   1537.2   256.3  0.98
1 1 1      10   28   40 o    2218.3   39.5   1939.7   194.1  0.99
1 1 1      10   28   42 o    1294.9   56.1    569.2   337.5  0.94
1 1 1      10   30   10 o     341.3   85.1   1002.3    60.2  0.52
1 1 1      10   30   12 o    1033.7   39.4    323.0   268.6  0.54
1 1 1      10   30   14 o    1519.1   30.6    991.9   137.5  0.93
1 1 1      10   30   16 o     796.4   52.5   1049.6   262.4  0.86
1 1 1      10   30   18 o     612.7   72.7   1008.1   107.8  0.71
1 1 1      10   30   20 o    1977.1   28.1   2055.0   242.6  0.97
1 1 1      10   30   22 o    4089.8   34.4   3230.9    48.1  0.99
1 1 1      10   30   24 o     806.9   59.8   1053.7     3.4  0.87
1 1 1      10   30   26 o     885.6   53.5    200.3   155.3  0.83
1 1 1      10   30   28 o    2061.8   31.2   1759.9    49.0  0.97
1 1 1      10   30   30 x         ?      ?   1268.3   132.5  0.00
1 1 1      10   30   32 o     394.9  100.6    243.6   233.5  0.48
1 1 1      10   30   34 o     645.8   99.4    675.8   151.9  0.84
1 1 1      10   30   36 o     673.2  101.0    565.2   225.1  0.86
1 1 1      10   30   38 o     603.1  105.2    609.5   282.7  0.81
1 1 1      10   30   40 o     723.8   97.1   1265.1   177.8  0.95
1 1 1      10   30   42 o    1694.3   47.2   1943.6   331.8  0.99
1 1 1      10   32   10 o    1322.8   31.7   1360.5   295.8  0.91
1 1 1      10   32   12 o    2223.4   26.9   1940.7    71.0  0.97
1 1 1      10   32   14 o    1488.4   31.5   1803.5   342.5  0.96
1 1 1      10   32   16 o    3423.0   29.9   3195.9   277.9  0.99
1 1 1      10   32   18 o     374.7   94.2   1439.1   141.3  0.61
1 1 1      10   32   20 o    2537.8   27.8   2437.5    12.5  0.98
1 1 1      10   32   22 o     264.7   82.8    929.2    70.8  0.49
1 1 1      10   32   24 o    3988.9   34.4   3148.5   142.3  0.99
1 1 1      10   32   26 o     338.5   91.5    748.5   147.9  0.47
1 1 1      10   32   28 o     563.2   96.6    630.4    93.4  0.80
1 1 1      10   32   30 o     547.1   97.2   1077.8   339.1  0.90
1 1 1      10   32   32 o    1414.3   49.3   1107.7    52.1  0.96
1 1 1      10   32   34 f     998.6   68.0    859.8   311.5  0.00
1 1 1      10   32   36 o    1273.9   57.6    598.4   301.4  0.93
1 1 1      10   32   38 o    1530.6   47.6   1159.6   321.5  0.98
1 1 1      10   32   40 x         ?      ?   1450.5   258.3  0.00
1 1 1      10   34   10 o    2355.9   26.7   1739.0    28.7  0.97
1 1 1      10   34   12 o    2878.1   29.2   1853.6    91.3  0.98
1 1 1      10   34   14 o     399.4   95.3    550.6    55.9  0.43
1 1 1      10   34   16 o    2415.7   28.1   2697.8   309.4  0.98
1 1 1      10   34   18 f    1370.8   37.2   2297.6   249.6  0.00
1 1 1      10   34   20 o    1181.5   42.6   1717.1   168.6  0.95
1 1 1      10   34   22 o     958.8   54.1   1246.0   188.9  0.91
1 1 1      10   34   24 o     240.3   80.7    518.5   319.5  0.26
1 1 1      10   34   26 o     906.6   58.6    875.6   238.7  0.87
1 1 1      10   34   28 o     247.7   82.4    284.8    34.5  0.32
1 1 1      10   34   30 f     480.4  107.4    749.3    79.2  0.00
1 1 1      10   34   32 o     401.3  114.4    296.9    42.2  0.62
1 1 1      10   34   34 o    1786.5   42.8   1677.7    43.8  0.98
1 1 1      10   34   36 o     890.8   79.5   1238.4    80.5  0.96
1 1 1      10   34   38 x         ?      ?    533.0   323.7  0.00
1 1 1      10   36   10 o     942.4   50.6    956.7   240.5  0.86
1 1 1      10   36   12 o    1340.2   35.9   1636.7   232.5  0.94
1 1 1      10   36   14 o    1358.5   38.4   2106.9    97.5  0.96
1 1 1      10   36   16 o     531.4   92.8    382.6   278.4  0.60
1 1 1      10   36   18 o    1857.0   32.8   2273.4   252.1  0.98
1 1 1      10   36   20 o     824.3   64.0    540.1   299.1  0.71
1 1 1      10   36   22 x         ?      ?   2865.6   329.3  0.00
1 1 1      10   36   24 o     891.4   65.7    969.5   194.4  0.89
1 1 1      10   36   26 o    1864.7   35.1   2002.1   228.7  0.98
1 1 1      10   36   28 o    2036.1   35.2   1897.2   343.2  0.99
1 1 1      10   36   30 o    1520.9   42.9   1494.5   135.2  0.98
1 1 1      10   36   32 o    1349.5   45.7    999.5    41.3  0.96
1 1 1      10   36   34 o     690.1  106.7    294.8   166.1  0.78
1 1 1      10   36   36 x         ?      ?   1860.5   156.2  0.00
1 1 1      10   38   10 o     881.5   52.2    632.5   165.3  0.79
1 1 1      10   38   12 o     583.6   83.8    707.7   202.7  0.69
1 1 1      10   38   14 o    1857.7   32.6   1890.1   296.9  0.97
1 1 1      10   38   16 o    2415.7   31.1   2610.8   119.0  0.99
1 1 1      10   38   18 x         ?      ?   1057.6    21.1  0.00
1 1 1      10   38   20 f    1450.7   41.5   1855.9   187.4  0.00
1 1 1      10   38   22 o    1578.8   39.4   1514.7   336.5  0.98
1 1 1      10   38   24 x         ?      ?   1494.9   301.3  0.00
1 1 1      10   38   26 o    1491.2   42.2   1495.0   264.8  0.98
1 1 1      10   38   28 o     699.6   90.6    874.9   162.3  0.91
1 1 1      10   38   30 o     837.5   76.1    799.2   202.3  0.93
1 1 1      10   38   32 o     665.3   93.2    978.5   285.9  0.93
1 1 1      10   38   34 x         ?      ?    428.7   204.1  0.00
1 1 1      10   40   10 o     954.5   53.6   1205.7     6.8  0.92
1 1 1      10   40   12 x         ?      ?   1752.7    63.0  0.00
1 1 1      10   40   14 x         ?      ?   1794.7   101.9  0.00
1 1 1      10   40   16 o    1015.2   57.8   1597.4   351.0  0.95
1 1 1      10   40   18 o    3850.1   35.2   3085.6   227.9  0.99
1 1 1      10   40   20 x         ?      ?   1087.1     2.0  0.00
1 1 1      10   40   22 o    2848.0   33.0   2937.8   146.0  0.99
1 1 1      10   40   24 o    1240.0   52.3    805.5    69.8  0.94
1 1 1      10   40   26 o    1206.0   54.3   1084.9   280.6  0.96
1 1 1      10   40   28 o     931.4   70.7   1179.7   240.0  0.96
1 1 1      10   40   30 o     835.3   77.2    519.1     2.5  0.88
1 1 1      10   40   32 x         ?      ?    736.4   246.1  0.00
1 1 1      10   42   10 o    1206.5   44.2    992.0   181.3  0.94
1 1 1      10   42   12 f    1310.5   42.0    848.7   196.8  0.00
1 1 1      10   42   14 o    1654.1   38.2   1589.3    72.8  0.98
1 1 1      10   42   16 x         ?      ?    561.8    63.5  0.00
1 1 1      10   42   18 o     324.9   98.0    551.2   255.1  0.63
1 1 1      10   42   20 o    1110.1   57.0    675.0   291.8  0.92
1 1 1      10   42   22 o    2316.8   35.1   1867.5    45.4  0.99
1 1 1      10   42   24 o    1528.4   44.3   1643.9   200.3  0.98
1 1 1      10   42   26 o    1133.3   57.5    821.1    33.2  0.94
1 1 1      10   42   28 o    1078.4   61.1    989.5    10.0  0.96
1 1 1      10   42   30 o    1283.3   54.4   1033.7   113.2  0.97
1 1 1      10   44   10 o    2572.6   32.2   1682.3   178.4  0.99
1 1 1      10   44   12 o    1948.5   35.2   1863.2   223.1  0.99
1 1 1      10   44   14 o     579.8   99.3    557.5    13.7  0.84
1 1 1      10   44   16 o     893.7   73.4    692.7    86.5  0.91
1 1 1      10   44   18 o     502.2  112.7    285.7    88.4  0.55
1 1 1      10   44   20 o    1245.3   55.4   1322.3    93.9  0.97
1 1 1      10   44   22 o     428.7  113.6    511.5    77.8  0.75
1 1 1      10   44   24 o    2055.3   39.3   1857.3   212.4  0.99
1 1 1      10   44   26 x         ?      ?    433.8   349.8  0.00
1 1 1      10   46   10 o    1641.4   38.9   1727.6   305.2  0.98
1 1 1      10   46   12 o     996.6   59.9    630.7    29.7  0.92
1 1 1      10   46   14 o    1479.2   46.1   1362.3     7.5  0.98
1 1 1      10   46   16 o     955.7   68.2   1038.2   152.7  0.95
1 1 1      10   46   18 o    1301.7   52.9   1033.1   210.7  0.97
1 1 1      10   46   20 o     568.8  113.7    604.1    30.8  0.84
1 1 1      10   46   22 x         ?      ?   2536.0   143.8  0.00
1 1 1      10   48   10 o     924.4   65.2   1017.2   330.4  0.94
1 1 1      10   48   12 o     543.6  104.5    398.0     5.6  0.75
1 1 1      10   48   14 o    1844.4   38.8   1507.6   139.7  0.98
1 1 1      10   48   16 o     425.9  113.5    443.2   275.0  0.73
1 1 1      10   48   18 x         ?      ?   1084.8   350.2  0.00
1 1 1      10   50   10 x         ?      ?   1093.7   267.2  0.00
1 1 1      10   50   12 x         ?      ?    530.2   297.3  0.00
1 1 1      11   11   11 o    7471.4   87.8   6297.0    14.5  0.99
1 1 1      11   13   11 o    1355.7   16.5   2377.8   231.0  0.94
1 1 1      11   13   13 o    2409.1   19.0   2791.2    64.2  0.95
1 1 1      11   13   15 o    3700.3   26.4   3752.7    21.8  0.99
1 1 1      11   13   17 o    1386.6   19.6   1197.6   221.6  0.90
1 1 1      11   13   19 o     455.2   52.3   1141.9   331.8  0.28
1 1 1      11   13   21 o    1168.5   27.1    428.7   182.0  0.86
1 1 1      11   13   23 o    1051.2   33.4    759.0   172.4  0.83
1 1 1      11   13   25 o    2048.8   25.5   2024.7   313.6  0.96
1 1 1      11   13   27 o    1247.3   35.8   1491.1   145.0  0.92
1 1 1      11   13   29 o    2043.1   28.2   1605.8   278.9  0.97
1 1 1      11   13   31 o    2862.7   29.5   3094.7   123.3  0.98
1 1 1      11   13   33 o    2698.8   30.6   2028.8   263.4  0.98
1 1 1      11   13   35 o    1700.6   35.0   1684.3   192.8  0.96
1 1 1      11   13   37 o    2520.4   31.6   2204.2    61.8  0.98
1 1 1      11   13   39 o    2416.3   32.1   2410.2   321.8  0.98
1 1 1      11   13   41 o    2170.6   34.3   1986.6   185.9  0.98
1 1 1      11   13   43 o    2224.3   32.7   2187.2    63.9  0.99
1 1 1      11   13   45 o    1020.2   67.4    996.6   178.2  0.95
1 1 1      11   13   47 f     916.3   68.6   1058.8   273.0  0.00
1 1 1      11   13   49 x         ?      ?   1228.8   105.7  0.00
1 1 1      11   15   11 o    2535.8   19.6   2942.0   151.9  0.97
1 1 1      11   15   13 o    1230.3   18.6   1371.7   290.0  0.65
1 1 1      11   15   15 o     591.4   35.7   2367.5   225.5  0.73
1 1 1      11   15   17 o     777.3   31.2   1677.3   337.1  0.80
1 1 1      11   15   19 o    1578.7   20.9   1135.8   231.7  0.92
1 1 1      11   15   21 o    1294.8   27.5   1058.8   215.6  0.91
1 1 1      11   15   23 f    2363.9   26.0   1968.0   271.6  0.00
1 1 1      11   15   25 o    1714.1   27.6   1612.6    21.8  0.95
1 1 1      11   15   27 o     357.4   90.9   1615.9   322.4  0.38
1 1 1      11   15   29 o    2096.7   28.7    917.9   133.9  0.96
1 1 1      11   15   31 o     968.6   48.9    804.8   270.4  0.86
1 1 1      11   15   33 o    3647.2   33.7   2640.3    30.0  0.99
1 1 1      11   15   35 o    1782.3   34.1    883.0   253.4  0.95
1 1 1      11   15   37 o    2410.2   32.2   1225.3    48.6  0.97
1 1 1      11   15   39 x         ?      ?   1157.4    14.8  0.00
1 1 1      11   15   41 o     467.2  112.0    154.7   195.0  0.42
1 1 1      11   15   43 o    1367.2   49.2   1133.5    37.7  0.96
1 1 1      11   15   45 o     684.3  100.8    253.0   330.3  0.81
1 1 1      11   15   47 f    2436.6   36.8   2279.1   101.5  0.00
1 1 1      11   15   49 x         ?      ?   1594.6   170.7  0.00
1 1 1      11   17   11 o     484.3   39.7    684.4   211.1  0.61
1 1 1      11   17   13 o    2086.0   19.8   3441.9    30.2  0.97
1 1 1      11   17   15 o    1724.9   20.0   2339.7   186.8  0.96
1 1 1      11   17   17 o    2288.5   21.6   2785.1   216.6  0.96
1 1 1      11   17   19 o    1671.0   24.1   2397.2   276.6  0.94
1 1 1      11   17   21 f    1393.5   25.5    741.3    14.0  0.00
1 1 1      11   17   23 o    1808.5   25.9   1542.2    63.8  0.91
1 1 1      11   17   25 o    1241.8   34.1   2346.9   330.1  0.95
1 1 1      11   17   27 o    1295.3   34.6    682.2   220.4  0.89
1 1 1      11   17   29 o    1357.0   36.5    990.4   154.5  0.93
1 1 1      11   17   31 o    4755.2   41.0   4250.6   314.8  1.00
1 1 1      11   17   33 o     724.7   66.3   1780.6   329.6  0.90
1 1 1      11   17   35 o     979.5   51.3   1435.4   249.9  0.91
1 1 1      11   17   37 o    2078.5   32.4   1887.5   146.8  0.98
1 1 1      11   17   39 o     694.0   86.7   1097.5    86.0  0.92
1 1 1      11   17   41 x         ?      ?   1267.2   116.7  0.00
1 1 1      11   17   43 o    2456.7   35.5   2181.0   221.6  0.99
1 1 1      11   17   45 o    2496.7   39.6   2479.1   355.2  0.99
1 1 1      11   17   47 f    2517.8   37.4   2776.5   178.4  0.00
1 1 1      11   19   11 o    1040.6   23.3   1619.1    31.9  0.89
1 1 1      11   19   13 o    1296.9   22.1   2420.5   219.6  0.93
1 1 1      11   19   15 o    2523.9   22.5   2589.1    46.9  0.97
1 1 1      11   19   17 o    1574.0   22.8   2356.1    15.0  0.95
1 1 1      11   19   19 o    2280.7   22.7   2954.4   166.3  0.98
1 1 1      11   19   21 o    1302.7   28.0   2608.6   272.5  0.94
1 1 1      11   19   23 o     861.9   45.4   2079.6   345.7  0.88
1 1 1      11   19   25 o    3024.5   29.6   1782.3   166.3  0.98
1 1 1      11   19   27 o    1700.2   30.8   1326.8    51.8  0.95
1 1 1      11   19   29 o    2608.5   29.3   2170.6   188.3  0.98
1 1 1      11   19   31 o    1351.7   38.6   2088.2   121.5  0.94
1 1 1      11   19   33 o    2102.5   31.1   1509.4   259.8  0.97
1 1 1      11   19   35 o    1072.5   50.3    431.4   156.0  0.77
1 1 1      11   19   37 x         ?      ?   1146.4   156.9  0.00
1 1 1      11   19   39 o     337.9   98.6    490.2   204.7  0.62
1 1 1      11   19   41 o    3500.2   36.2   3272.6   259.7  1.00
1 1 1      11   19   43 o     757.1   91.7    752.7   183.1  0.91
1 1 1      11   19   45 o     599.1  108.9    873.4    82.7  0.89
1 1 1      11   19   47 x         ?      ?   1435.7   282.7  0.00
1 1 1      11   21   11 o    1843.8   20.6   3001.3   134.5  0.96
1 1 1      11   21   13 o    1288.2   24.7   2158.6   180.4  0.90
1 1 1      11   21   15 o    1269.8   26.2   1455.7    91.6  0.92
1 1 1      11   21   17 o    1389.0   25.6    640.1   222.5  0.82
1 1 1      11   21   19 o     692.8   44.6    929.5     4.3  0.63
1 1 1      11   21   21 o    1208.0   30.3   1722.0    69.2  0.92
1 1 1      11   21   23 o    1611.0   27.1   1367.0   129.5  0.94
1 1 1      11   21   25 o     837.5   53.9   1552.4   139.3  0.86
1 1 1      11   21   27 o    1313.5   37.9   1432.3   206.7  0.93
1 1 1      11   21   29 o    2771.5   29.6   3361.3    76.2  0.99
1 1 1      11   21   31 f    1325.5   40.3   1161.5   305.7  0.00
1 1 1      11   21   33 o    3119.5   33.3   2080.7   232.8  0.99
1 1 1      11   21   35 o    1357.2   41.8    860.3   144.0  0.94
1 1 1      11   21   37 o     317.0   96.6    980.4    59.5  0.72
1 1 1      11   21   39 o     419.8  106.2    766.8   303.1  0.78
1 1 1      11   21   41 o    2511.8   33.7   2371.4   306.9  0.99
1 1 1      11   21   43 o    2230.6   38.4   2127.1    67.5  0.99
1 1 1      11   21   45 o     962.2   73.0    947.6   198.6  0.94
1 1 1      11   21   47 o    1130.0   66.3   1363.9   294.5  0.97
1 1 1      11   23   11 o     860.9   37.5   2508.4   347.4  0.91
1 1 1      11   23   13 o    2910.3   25.4   4136.3    91.6  0.99
1 1 1      11   23   15 o    2319.4   23.9   2559.3   228.7  0.97
1 1 1      11   23   17 o    1544.3   25.4   1419.4   252.3  0.95
1 1 1      11   23   19 o    2180.8   24.4   2015.8   114.3  0.97
1 1 1      11   23   21 o    1144.6   34.0   2029.9   151.2  0.93
1 1 1      11   23   23 o     471.5   77.6    815.7   247.3  0.63
1 1 1      11   23   25 o     870.9   51.2    840.9   123.0  0.82
1 1 1      11   23   27 o    1223.8   43.2   1032.4   146.0  0.89
1 1 1      11   23   29 o    2198.3   30.4   1554.2   319.9  0.98
1 1 1      11   23   31 o    1251.6   43.8   1135.0   329.9  0.94
1 1 1      11   23   33 o    1676.4   36.8   1494.3   240.5  0.97
1 1 1      11   23   35 x         ?      ?   3499.4    65.4  0.00
1 1 1      11   23   37 o     713.5   85.6    388.6    30.0  0.74
1 1 1      11   23   39 o     731.9   88.1   1227.3   306.0  0.94
1 1 1      11   23   41 o    1760.0   40.3   1644.6   156.1  0.98
1 1 1      11   23   43 o    1143.6   60.3   1002.5   318.0  0.96
1 1 1      11   23   45 x         ?      ?   2302.3   337.9  0.00
1 1 1      11   25   11 o    1501.6   26.4   1715.3    69.5  0.91
1 1 1      11   25   13 o    2732.7   25.1   3069.1   328.2  0.98
1 1 1      11   25   15 o     839.4   42.7    776.3   268.3  0.85
1 1 1      11   25   17 o    1156.3   32.3   1054.4   129.6  0.90
1 1 1      11   25   19 o    1922.2   25.6   2688.2   239.6  0.97
1 1 1      11   25   21 o    1653.9   28.4   2032.6   211.0  0.95
1 1 1      11   25   23 o    3424.7   29.7   3341.0   178.3  0.99
1 1 1      11   25   25 o    2050.1   30.3   1351.4    30.0  0.97
1 1 1      11   25   27 o    3650.1   34.5   3451.5    75.0  0.99
1 1 1      11   25   29 o    2876.5   31.3   2148.8   182.4  0.99
1 1 1      11   25   31 o    2034.7   33.6   1737.0   289.2  0.98
1 1 1      11   25   33 o    2833.6   32.0   2867.9   107.3  0.99
1 1 1      11   25   35 o    1704.9   39.5   2218.9   154.8  0.98
1 1 1      11   25   37 x         ?      ?   1731.6    35.3  0.00
1 1 1      11   25   39 o     469.6  108.1    225.8   314.1  0.63
1 1 1      11   25   41 o    1156.0   62.3    892.5     3.6  0.94
1 1 1      11   25   43 o    1236.6   57.0    934.6   249.2  0.96
1 1 1      11   25   45 o     387.3  113.2    530.7   324.7  0.72
1 1 1      11   27   11 o     963.5   40.0    995.5   200.2  0.73
1 1 1      11   27   13 o    1512.5   27.9   2120.3   217.3  0.92
1 1 1      11   27   15 o     456.3   80.8    447.8   243.3  0.24
1 1 1      11   27   17 o    1373.5   31.4   1349.7   109.3  0.91
1 1 1      11   27   19 o    1068.5   38.2    307.9   201.7  0.85
1 1 1      11   27   21 o    2362.3   26.2   3156.7   211.8  0.98
1 1 1      11   27   23 o    2851.8   27.8   2819.7    63.7  0.99
1 1 1      11   27   25 o    2141.8   27.9   2076.9    48.4  0.97
1 1 1      11   27   27 o    3371.3   32.1   3605.1   172.8  0.99
1 1 1      11   27   29 o     358.1  101.5    852.0   312.8  0.62
1 1 1      11   27   31 o     663.2   86.5    258.1   119.0  0.53
1 1 1      11   27   33 o    1431.0   43.9   1155.1   215.2  0.96
1 1 1      11   27   35 o     290.7   93.4    519.9   346.1  0.44
1 1 1      11   27   37 o    1703.7   42.4   1332.3    26.6  0.98
1 1 1      11   27   39 o    2115.5   38.0   1980.2   205.8  0.99
1 1 1      11   27   41 o     675.2  104.7    366.2   111.0  0.76
1 1 1      11   27   43 x         ?      ?    571.4    53.8  0.00
1 1 1      11   29   11 o    2323.1   27.2   1923.4   170.8  0.97
1 1 1      11   29   13 o    2936.1   27.1   2234.4   174.5  0.98
1 1 1      11   29   15 o     556.9   69.4   1946.2   299.3  0.82
1 1 1      11   29   17 o    2255.5   26.5   2310.4   147.9  0.98
1 1 1      11   29   19 o    2046.0   27.2   1311.9   246.5  0.97
1 1 1      11   29   21 o    2200.8   28.1   2087.8   130.5  0.97
1 1 1      11   29   23 o    3145.5   29.2   2746.9   347.2  0.99
1 1 1      11   29   25 o    3023.0   29.9   2337.7   314.8  0.99
1 1 1      11   29   27 o    1703.4   32.1   2406.3    39.9  0.97
1 1 1      11   29   29 o    2354.5   33.7   2021.0   118.6  0.98
1 1 1      11   29   31 o     236.1   81.5    423.8   287.8  0.48
1 1 1      11   29   33 o     420.8  108.9    279.3   258.1  0.26
1 1 1      11   29   35 o    1122.2   58.6    683.3    34.1  0.93
1 1 1      11   29   37 o     435.0  111.8    376.4   327.3  0.67
1 1 1      11   29   39 o    1510.7   48.9   1678.7   222.9  0.98
1 1 1      11   29   41 o     485.2  117.2    391.2   104.0  0.60
1 1 1      11   31   11 o     589.2   68.2    958.3   149.3  0.56
1 1 1      11   31   13 o    1924.5   27.8   1995.3    39.7  0.96
1 1 1      11   31   15 o    2329.0   26.5   2290.2   302.5  0.97
1 1 1      11   31   17 o    2245.8   27.3   1626.7   251.7  0.97
1 1 1      11   31   19 o    2122.6   28.0   2428.4   139.9  0.97
1 1 1      11   31   21 o    5901.5   45.1   5314.5   328.0  1.00
1 1 1      11   31   23 o     291.3   87.3    703.5    43.7  0.47
1 1 1      11   31   25 o    1859.2   32.4   1688.2    79.6  0.97
1 1 1      11   31   27 o    1860.4   32.7   1549.9    94.3  0.97
1 1 1      11   31   29 o    1390.3   45.5   1747.4    51.5  0.97
1 1 1      11   31   31 o    1980.7   37.7   1933.8   130.8  0.98
1 1 1      11   31   33 o     642.7  146.3    724.6     8.3  0.87
1 1 1      11   31   35 o     540.5  112.6    936.5   230.7  0.89
1 1 1      11   31   37 o     717.6   98.7    278.1   298.2  0.81
1 1 1      11   31   39 o     970.4   72.7   1065.3   266.5  0.96
1 1 1      11   31   41 o    1082.0   68.3   1200.1   228.3  0.97
1 1 1      11   33   11 o     620.7   68.1   1016.7    28.8  0.67
1 1 1      11   33   13 o     834.1   53.7    348.1    16.8  0.68
1 1 1      11   33   15 o    1533.2   32.7   1819.6   301.8  0.93
1 1 1      11   33   17 o    2328.1   28.1   2754.9   326.3  0.98
1 1 1      11   33   19 o     825.4   57.7    829.4   266.1  0.88
1 1 1      11   33   21 f    1647.9   32.8   1280.9    55.0  0.00
1 1 1      11   33   23 f    3713.8   32.9   3231.7   124.3  0.00
1 1 1      11   33   25 o    1693.0   34.0   1780.0   207.1  0.97
1 1 1      11   33   27 o    1154.8   49.9    726.7   197.0  0.89
1 1 1      11   33   29 o    1554.9   38.2   1006.1   140.4  0.96
1 1 1      11   33   31 o     381.7  101.2    526.4   112.9  0.66
1 1 1      11   33   33 o    1562.2   45.9   1438.2   146.3  0.98
1 1 1      11   33   35 o    1176.2   58.1    874.0     7.8  0.95
1 1 1      11   33   37 o     498.9  106.1    480.1   322.2  0.76
1 1 1      11   33   39 x         ?      ?    672.9     7.7  0.00
1 1 1      11   35   11 o    1528.1   33.8    448.3    41.7  0.91
1 1 1      11   35   13 o    1823.3   30.1   2208.7   161.0  0.97
1 1 1      11   35   15 o    1174.4   42.6    542.6    19.8  0.85
1 1 1      11   35   17 o     642.6   79.2   1126.2   282.6  0.89
1 1 1      11   35   19 o     338.9   95.8    776.7   259.3  0.66
1 1 1      11   35   21 o     877.4   62.1   1257.3   143.1  0.91
1 1 1      11   35   23 x         ?      ?   2136.5   285.0  0.00
1 1 1      11   35   25 o     850.7   69.0    427.3   151.4  0.78
1 1 1      11   35   27 o     410.6   99.8    709.6   263.9  0.72
1 1 1      11   35   29 o     378.1  104.7    493.9   150.8  0.68
1 1 1      11   35   31 o     540.3   99.6    938.2   130.1  0.91
1 1 1      11   35   33 o     994.1   74.0    865.9    17.1  0.94
1 1 1      11   35   35 o     519.7  118.2   1078.6   117.0  0.91
1 1 1      11   35   37 x         ?      ?    708.3   124.3  0.00
1 1 1      11   37   11 o    1316.3   36.9   1348.3   221.3  0.95
1 1 1      11   37   13 o    1531.7   35.3    885.7    22.7  0.96
1 1 1      11   37   15 o    2110.9   30.1   2945.2   171.5  0.98
1 1 1      11   37   17 f    1034.4   53.9    985.3    79.6  0.00
1 1 1      11   37   19 x         ?      ?   1592.3   281.1  0.00
1 1 1      11   37   21 o    1414.7   41.9   1707.4   343.3  0.97
1 1 1      11   37   23 o    1612.2   38.3   2129.7    10.9  0.98
1 1 1      11   37   25 x         ?      ?   2149.7   229.9  0.00
1 1 1      11   37   27 o     907.9   63.6    731.5   251.6  0.92
1 1 1      11   37   29 o    1109.9   54.7   1075.0    71.5  0.96
1 1 1      11   37   31 o     889.0   67.9    877.2   298.7  0.93
1 1 1      11   37   33 o     342.9  101.7    299.2   264.1  0.54
1 1 1      11   37   35 x         ?      ?    954.5   134.4  0.00
1 1 1      11   39   11 o    2578.6   28.8   2199.0   119.3  0.99
1 1 1      11   39   13 o    2007.0   33.2   2200.0   318.6  0.98
1 1 1      11   39   15 x         ?      ?   2377.2    36.5  0.00
1 1 1      11   39   17 o     681.1   88.3    978.5   277.3  0.89
1 1 1      11   39   19 o    1948.1   35.3   1563.4   124.3  0.98
1 1 1      11   39   21 o    1764.2   38.0   2183.3   207.2  0.98
1 1 1      11   39   23 f     946.5   65.4   1346.8   101.1  0.00
1 1 1      11   39   25 o     854.7   71.0   1214.8   343.3  0.94
1 1 1      11   39   27 o     890.6   69.9    904.8   259.5  0.94
1 1 1      11   39   29 f     830.3   74.9   1207.7   114.2  0.00
1 1 1      11   39   31 o    1901.9   40.0   1641.7   256.5  0.99
1 1 1      11   39   33 x         ?      ?    605.2   173.4  0.00
1 1 1      11   41   11 o     959.4   53.7   1502.9    46.8  0.95
1 1 1      11   41   13 o    3539.9   33.0   3113.6   131.6  0.99
1 1 1      11   41   15 o    1811.6   36.1   1329.1   354.3  0.98
1 1 1      11   41   17 x         ?      ?    843.0   189.7  0.00
1 1 1      11   41   19 o    1627.6   41.3   1526.0   286.9  0.98
1 1 1      11   41   21 o    2061.7   36.2   1936.8    75.6  0.99
1 1 1      11   41   23 o     938.9   72.0    647.2   202.4  0.91
1 1 1      11   41   25 f    1543.9   43.6   1336.6   128.8  0.00
1 1 1      11   41   27 o    1426.7   46.2   1393.3   323.2  0.98
1 1 1      11   41   29 o    1073.1   62.1    870.3   286.0  0.95
1 1 1      11   41   31 o     760.0   92.6    812.4   120.3  0.94
1 1 1      11   43   11 x         ?      ?   2429.2   199.0  0.00
1 1 1      11   43   13 o    1334.2   44.8    908.3   149.1  0.96
1 1 1      11   43   15 o    1671.9   40.9   2030.9   151.2  0.99
1 1 1      11   43   17 o     424.3  108.1    247.2   165.7  0.54
1 1 1      11   43   19 o    1108.2   57.2   1143.8   291.9  0.96
1 1 1      11   43   21 o    1915.3   38.1   1702.5    16.5  0.99
1 1 1      11   43   23 o     438.3  109.9    608.2   221.1  0.81
1 1 1      11   43   25 o    1095.1   62.6   1068.0   211.4  0.96
1 1 1      11   43   27 x         ?      ?   1509.7    30.3  0.00
1 1 1      11   45   11 o    1089.1   52.7   1146.4   208.9  0.96
1 1 1      11   45   13 o    2862.7   33.2   2678.1   284.6  0.99
1 1 1      11   45   15 o     957.2   69.2    823.6   340.5  0.94
1 1 1      11   45   17 o    1831.2   41.9   1741.3   155.5  0.98
1 1 1      11   45   19 o    1209.2   55.5    576.8   143.4  0.94
1 1 1      11   45   21 o     494.3  108.9    444.5   166.4  0.77
1 1 1      11   45   23 x         ?      ?   1535.9   148.4  0.00
1 1 1      11   45   25 o    1345.3   54.3   1113.2   274.9  0.97
1 1 1      11   47   11 o     981.3   61.9    975.1   300.6  0.94
1 1 1      11   47   13 o     375.7  106.4    370.4    78.1  0.67
1 1 1      11   47   15 o     909.5   68.2    924.8    36.8  0.95
1 1 1      11   47   17 o     689.9  104.7    581.1   232.3  0.87
1 1 1      11   47   19 x         ?      ?    833.7   301.9  0.00
1 1 1      11   47   21 o     442.4  114.7    458.5    29.1  0.75
1 1 1      11   49   11 o    1013.0   60.9    878.2   325.7  0.95
1 1 1      11   49   13 x         ?      ?    895.8   156.0  0.00
1 1 1      11   49   15 x         ?      ?   1255.3   180.0  0.00
1 1 1      12   12   12 o    5842.3   68.2   5538.9    98.2  0.97
1 1 1      12   14   12 o     548.6   32.8   2345.2    49.0  0.44
1 1 1      12   14   14 f    3368.1   25.1   2382.0   298.1  0.00
1 1 1      12   14   16 o    2675.0   22.2   3000.2    55.4  0.98
1 1 1      12   14   18 o     955.9   26.2   1918.9   228.3  0.52
1 1 1      12   14   20 o     276.3   71.7    944.4   217.8  0.20
1 1 1      12   14   22 o    1014.2   30.0    689.0   242.0  0.88
1 1 1      12   14   24 o    1266.8   28.4   1160.6   263.6  0.87
1 1 1      12   14   26 o    1922.0   27.5   1579.4    58.2  0.94
1 1 1      12   14   28 o     583.4   75.1   1725.2   265.3  0.78
1 1 1      12   14   30 o     369.1   87.8    505.5    88.2  0.24
1 1 1      12   14   32 o    2345.5   29.7   2480.5   159.4  0.97
1 1 1      12   14   34 o    2264.5   30.9   1414.5   324.5  0.98
1 1 1      12   14   36 o     976.7   56.7   1758.4   125.9  0.94
1 1 1      12   14   38 o    2683.7   32.0   2110.2     8.2  0.99
1 1 1      12   14   40 o     931.5   66.0   1579.8   346.2  0.95
1 1 1      12   14   42 x         ?      ?    417.8     1.8  0.00
1 1 1      12   14   44 f    1837.3   37.4   2075.6   120.3  0.00
1 1 1      12   14   46 o     998.7   64.8   1047.3   234.8  0.95
1 1 1      12   14   48 o     344.8  103.7    311.1   120.9  0.57
1 1 1      12   16   12 o     692.4   30.3   1094.9   281.7  0.56
1 1 1      12   16   14 o    1719.9   19.6   2332.6   274.8  0.93
1 1 1      12   16   16 o     847.6   30.2   1947.2   258.6  0.80
1 1 1      12   16   18 o    1867.7   21.1   2627.0   356.1  0.96
1 1 1      12   16   20 o    1240.4   26.7    966.6   354.9  0.85
1 1 1      12   16   22 o    1358.4   26.5   2576.2   199.0  0.92
1 1 1      12   16   24 o     859.2   47.2   1548.7    13.1  0.82
1 1 1      12   16   26 o    1782.0   28.3   2349.3   327.5  0.97
1 1 1      12   16   28 o     430.7   92.0    656.1   150.0  0.48
1 1 1      12   16   30 o    2160.3   29.0   2018.2    10.4  0.97
1 1 1      12   16   32 o    3960.8   36.3   4073.1   307.7  0.99
1 1 1      12   16   34 o    1627.7   35.3   1684.6   214.5  0.95
1 1 1      12   16   36 o    2730.7   31.1   2187.9   285.8  0.99
1 1 1      12   16   38 x         ?      ?   2239.8   129.3  0.00
1 1 1      12   16   40 o    1680.1   40.9   1944.8    55.7  0.98
1 1 1      12   16   42 x         ?      ?    667.3   262.5  0.00
1 1 1      12   16   44 o     836.6   84.0   1444.7    66.5  0.95
1 1 1      12   16   46 o    2193.2   38.4   1330.0   336.2  0.99
1 1 1      12   16   48 x         ?      ?   2836.4   146.8  0.00
1 1 1      12   18   12 o     352.5   61.7   2374.8   340.1  0.40
1 1 1      12   18   14 o    1377.7   22.5   1652.3   108.6  0.95
1 1 1      12   18   16 o    1690.7   21.9   1301.1   209.0  0.92
1 1 1      12   18   18 o    2263.1   22.1   3030.4   262.4  0.97
1 1 1      12   18   20 o    2928.7   26.5   2041.3   357.9  0.98
1 1 1      12   18   22 o    1279.1   28.4   1122.7   354.5  0.86
1 1 1      12   18   24 o    1759.9   26.8   1942.0   250.3  0.96
1 1 1      12   18   26 f    1565.1   30.6    398.2    13.6  0.00
1 1 1      12   18   28 o     272.1   82.9    372.5   210.3  0.20
1 1 1      12   18   30 f    2007.9   31.4   1439.1   224.2  0.00
1 1 1      12   18   32 o    2108.6   31.6   2378.6   327.0  0.98
1 1 1      12   18   34 o    1446.1   37.3    737.8   230.5  0.91
1 1 1      12   18   36 o     973.4   54.7    786.1   203.6  0.88
1 1 1      12   18   38 o     633.1   92.3    462.9   358.1  0.75
1 1 1      12   18   40 o     277.6   89.1     83.1     3.6  0.35
1 1 1      12   18   42 o    3844.9   37.7   3335.7   181.0  1.00
1 1 1      12   18   44 o     459.0  103.3    606.3   188.1  0.82
1 1 1      12   18   46 o    1790.3   42.9   1870.0    47.3  0.99
1 1 1      12   18   48 o    1908.4   43.7   2185.6   217.2  0.99
1 1 1      12   20   12 o    1364.0   22.3   1794.7   156.1  0.95
1 1 1      12   20   14 o     325.9   71.8    714.4   120.1  0.16
1 1 1      12   20   16 o    2824.8   24.6   2736.4    20.1  0.98
1 1 1      12   20   18 o     875.0   36.7   2397.5   124.3  0.88
1 1 1      12   20   20 o    1783.3   25.1   2618.0   224.5  0.96
1 1 1      12   20   22 o    1428.5   27.5   1224.6   259.6  0.93
1 1 1      12   20   24 o     487.8   76.5   1026.6    22.9  0.53
1 1 1      12   20   26 o     391.0   90.2    806.0   307.0  0.31
1 1 1      12   20   28 o    3472.3   32.3   3272.6   143.5  0.99
1 1 1      12   20   30 o    1671.1   33.5   2262.4    24.1  0.95
1 1 1      12   20   32 o    1476.5   39.5   1135.5   223.3  0.94
1 1 1      12   20   34 o    3756.9   35.8   2773.5   181.1  0.99
1 1 1      12   20   36 o    2580.0   32.2   2220.6    66.7  0.99
1 1 1      12   20   38 o     637.8   87.9    677.2   102.4  0.62
1 1 1      12   20   40 o    2233.2   34.5   2375.7   252.0  0.99
1 1 1      12   20   42 o    1385.0   48.0   1500.7   290.7  0.98
1 1 1      12   20   44 o    1105.8   62.3    671.4    83.8  0.93
1 1 1      12   20   46 o     952.9   74.4    526.8   186.1  0.89
1 1 1      12   22   12 o    2065.1   22.6   2470.2   161.8  0.96
1 1 1      12   22   14 o    1143.6   27.3     43.3   353.9  0.85
1 1 1      12   22   16 o    2110.1   23.1   1392.7   224.7  0.93
1 1 1      12   22   18 o    1219.4   29.3    692.6   192.1  0.91
1 1 1      12   22   20 o    1438.1   27.8   1578.0    71.3  0.83
1 1 1      12   22   22 o    1875.0   25.0   1868.5    78.7  0.96
1 1 1      12   22   24 o    1879.2   25.7   1569.8   129.9  0.96
1 1 1      12   22   26 o    1169.9   40.5   1619.5   160.1  0.93
1 1 1      12   22   28 o    4081.1   36.9   2564.2    21.0  0.99
1 1 1      12   22   30 o     799.1   64.6    421.7     7.9  0.76
1 1 1      12   22   32 o    1489.1   39.5   1493.8   267.3  0.96
1 1 1      12   22   34 o    2075.4   33.1    737.5   311.7  0.97
1 1 1      12   22   36 o     774.8   77.7   1442.9    43.0  0.93
1 1 1      12   22   38 o    1131.5   53.0    950.6   329.3  0.95
1 1 1      12   22   40 o    1668.2   40.0   1814.8   234.6  0.98
1 1 1      12   22   42 o    1536.3   44.9   1509.4    43.5  0.98
1 1 1      12   22   44 o    1032.9   65.2    904.6    45.6  0.94
1 1 1      12   22   46 x         ?      ?   1906.7   227.0  0.00
1 1 1      12   24   12 o    3310.4   28.3   3447.5    27.4  0.99
1 1 1      12   24   14 o    1670.0   24.8   1086.7   215.8  0.94
1 1 1      12   24   16 o    1827.0   24.7   1760.3   210.4  0.97
1 1 1      12   24   18 o    2180.3   24.7   2555.1   348.2  0.97
1 1 1      12   24   20 o    2853.7   27.0   3149.6   160.5  0.99
1 1 1      12   24   22 o    1263.8   33.5   1587.5   166.4  0.92
1 1 1      12   24   24 o    3036.9   28.6   2697.4    70.1  0.98
1 1 1      12   24   26 o    1501.6   30.8   1346.1    72.8  0.95
1 1 1      12   24   28 o    2196.6   30.1   1624.1   279.9  0.97
1 1 1      12   24   30 o    2043.7   32.6   1256.6   348.3  0.97
1 1 1      12   24   32 o     425.9  103.4    460.8   196.8  0.17
1 1 1      12   24   34 x         ?      ?    364.9    19.7  0.00
1 1 1      12   24   36 o    1279.7   48.6    824.6    63.7  0.94
1 1 1      12   24   38 o    1710.6   41.5   1443.0   320.2  0.98
1 1 1      12   24   40 o    1094.0   60.5    816.3   170.2  0.95
1 1 1      12   24   42 o    1200.6   55.5   1167.9   288.5  0.97
1 1 1      12   24   44 o     422.9  114.1    860.4   279.4  0.87
1 1 1      12   26   12 o    1245.1   30.4   1604.5   245.1  0.86
1 1 1      12   26   14 o    1144.1   33.4    713.8    54.5  0.91
1 1 1      12   26   16 o    1280.4   31.2   1045.1    43.0  0.93
1 1 1      12   26   18 o     915.1   43.1    926.7   103.5  0.75
1 1 1      12   26   20 o    1993.2   27.0   1752.0   308.2  0.97
1 1 1      12   26   22 o    2580.6   27.1   2594.1   117.7  0.98
1 1 1      12   26   24 o    1022.8   40.9   1223.3    25.2  0.90
1 1 1      12   26   26 o    2854.1   28.5   1827.4     3.1  0.98
1 1 1      12   26   28 o    3297.7   31.5   2153.5   114.6  0.99
1 1 1      12   26   30 o    1713.4   36.7   1597.0   240.4  0.97
1 1 1      12   26   32 x         ?      ?   1549.0    57.1  0.00
1 1 1      12   26   34 o    2383.8   34.1   1922.2   189.6  0.99
1 1 1      12   26   36 x         ?      ?    414.6   248.1  0.00
1 1 1      12   26   38 o    1692.3   42.6   1492.5   241.8  0.98
1 1 1      12   26   40 o    1110.3   65.5    919.0   205.7  0.95
1 1 1      12   26   42 o     772.8   92.4    440.2    30.6  0.81
1 1 1      12   26   44 x         ?      ?    412.7   277.7  0.00
1 1 1      12   28   12 o     477.6   81.7   1230.6   183.7  0.49
1 1 1      12   28   14 o     478.5   79.0   1384.1   325.9  0.49
1 1 1      12   28   16 o     497.1   79.5    953.7   223.0  0.46
1 1 1      12   28   18 o    1308.3   34.5    738.0    71.4  0.86
1 1 1      12   28   20 o     969.7   42.5    848.8   107.8  0.84
1 1 1      12   28   22 o    2697.5   27.2   1949.6    54.8  0.98
1 1 1      12   28   24 o    2595.2   27.9   2684.3   349.4  0.98
1 1 1      12   28   26 o    1137.5   41.6   1661.2   133.4  0.94
1 1 1      12   28   28 o    1409.5   41.2   1437.7   201.7  0.95
1 1 1      12   28   30 o    1868.8   36.5   1536.1     2.3  0.97
1 1 1      12   28   32 o     423.2  101.5    504.4   231.2  0.68
1 1 1      12   28   34 f     356.8  104.2    698.1   312.3  0.00
1 1 1      12   28   36 o    2086.6   38.1   1911.3     4.6  0.99
1 1 1      12   28   38 f     473.8  112.4    440.2   151.3  0.00
1 1 1      12   28   40 f    2228.9   38.6   2262.1   191.7  0.00
1 1 1      12   28   42 x         ?      ?   1095.7    36.1  0.00
1 1 1      12   30   12 o    1549.1   33.5   1817.7   146.1  0.94
1 1 1      12   30   14 o    1121.1   36.7    949.9   277.8  0.86
1 1 1      12   30   16 o    2170.1   27.5   2082.9   327.0  0.97
1 1 1      12   30   18 o    2694.6   27.4   2317.8   187.1  0.98
1 1 1      12   30   20 o    2384.0   27.7   2827.0    67.0  0.98
1 1 1      12   30   22 o    4672.6   39.5   4806.2   279.4  0.99
1 1 1      12   30   24 o    3160.2   29.4   2161.4   328.8  0.99
1 1 1      12   30   26 o    3129.9   31.1   1937.4    25.1  0.99
1 1 1      12   30   28 o    2266.9   30.9   2258.0    70.9  0.99
1 1 1      12   30   30 o    1862.3   31.8   1726.5   181.9  0.98
1 1 1      12   30   32 o    1594.2   42.6   1683.5    22.6  0.98
1 1 1      12   30   34 o    1180.7   56.2    825.9   318.9  0.94
1 1 1      12   30   36 o     992.8   68.8    216.0   124.1  0.73
1 1 1      12   30   38 o     405.6  105.2    255.9    40.0  0.59
1 1 1      12   30   40 o    1029.4   70.3    619.8   249.3  0.93
1 1 1      12   32   12 o     474.3   88.6   1032.5    18.9  0.70
1 1 1      12   32   14 o     645.0   69.7    830.7   128.2  0.65
1 1 1      12   32   16 o    1416.3   33.4    594.5   327.8  0.91
1 1 1      12   32   18 o     924.9   48.8    190.0   276.6  0.72
1 1 1      12   32   20 o    2413.9   31.0   2394.6   264.1  0.98
1 1 1      12   32   22 o    2786.7   29.4   2424.9   358.5  0.99
1 1 1      12   32   24 o    1070.5   48.6    808.4    91.6  0.86
1 1 1      12   32   26 x         ?      ?    131.3    54.3  0.00
1 1 1      12   32   28 o    1700.9   34.9   1189.6   187.4  0.97
1 1 1      12   32   30 o    1575.5   38.0   1089.5    84.4  0.96
1 1 1      12   32   32 o    2459.7   35.2   2454.1   178.7  0.99
1 1 1      12   32   34 o    1182.8   60.0   1324.5   112.2  0.97
1 1 1      12   32   36 o     635.4  108.2    867.2   294.1  0.91
1 1 1      12   32   38 o     815.1   93.4    869.6   164.0  0.94
1 1 1      12   32   40 o     989.3   75.6    870.0   303.6  0.95
1 1 1      12   34   12 o    2165.4   28.3   1366.4   208.5  0.97
1 1 1      12   34   14 o    2431.0   28.9   1795.8   192.0  0.98
1 1 1      12   34   16 o    1529.9   33.5   1857.5   302.6  0.96
1 1 1      12   34   18 o    1473.5   36.0   1934.6    31.9  0.94
1 1 1      12   34   20 o     517.4   91.1    798.8   169.1  0.61
1 1 1      12   34   22 o    3869.4   33.8   3085.4    82.2  0.99
1 1 1      12   34   24 x         ?      ?   1983.3   177.0  0.00
1 1 1      12   34   26 o    1040.0   51.8   1087.6   271.2  0.94
1 1 1      12   34   28 o     386.1  103.7    361.3   204.4  0.59
1 1 1      12   34   30 o     997.0   57.9   1392.4   128.2  0.96
1 1 1      12   34   32 o    1326.5   43.3   1401.7   174.5  0.97
1 1 1      12   34   34 o     957.6   73.0    737.6   231.2  0.93
1 1 1      12   34   36 o     438.7  115.6    430.9    67.3  0.70
1 1 1      12   34   38 x         ?      ?    464.6   176.2  0.00
1 1 1      12   36   12 o    1773.6   32.4   1772.1   119.2  0.97
1 1 1      12   36   14 o     844.4   58.6   1489.9   212.0  0.86
1 1 1      12   36   16 o    1830.1   32.9   1626.4   130.1  0.97
1 1 1      12   36   18 o     873.0   58.2    899.1   349.0  0.77
1 1 1      12   36   20 o    1151.2   45.9   1300.0    38.8  0.95
1 1 1      12   36   22 o    1010.7   52.7   1122.5   301.0  0.94
1 1 1      12   36   24 o    2569.3   30.7   2659.2   341.7  0.99
1 1 1      12   36   26 x         ?      ?   1770.5   156.9  0.00
1 1 1      12   36   28 o     926.7   62.3    871.0    91.6  0.94
1 1 1      12   36   30 o     708.8   88.9    961.4     0.5  0.91
1 1 1      12   36   32 o    1412.4   46.6   1155.7   300.3  0.97
1 1 1      12   36   34 o    1425.7   54.5   1163.7   129.0  0.97
1 1 1      12   36   36 x         ?      ?    550.8   248.2  0.00
1 1 1      12   38   12 o    2864.7   31.2   2979.0    20.0  0.99
1 1 1      12   38   14 o    1086.7   49.3    640.9    73.2  0.86
1 1 1      12   38   16 x         ?      ?    641.5   245.6  0.00
1 1 1      12   38   18 o     334.0   99.2    171.8    11.1  0.22
1 1 1      12   38   20 o    1542.3   39.4   1627.6   280.0  0.97
1 1 1      12   38   22 o     567.0   97.7    906.4    71.1  0.85
1 1 1      12   38   24 o    1860.2   35.1   1679.2    86.1  0.98
1 1 1      12   38   26 o    1631.6   39.6   1365.8   278.1  0.98
1 1 1      12   38   28 o     996.6   62.2   1020.7   127.4  0.95
1 1 1      12   38   30 o     880.7   77.7    801.1   336.5  0.93
1 1 1      12   38   32 o     648.6   99.5   1145.1   242.7  0.94
1 1 1      12   38   34 x         ?      ?    945.9    43.4  0.00
1 1 1      12   40   12 x         ?      ?   1763.8   229.5  0.00
1 1 1      12   40   14 o    3302.5   32.8   3138.8     6.2  0.99
1 1 1      12   40   16 o     436.3  102.7    637.8   353.2  0.75
1 1 1      12   40   18 o    1360.5   46.0   1169.4    96.0  0.96
1 1 1      12   40   20 o    1422.4   44.7   1519.9   156.9  0.97
1 1 1      12   40   22 o    1139.4   55.8    605.3   217.8  0.92
1 1 1      12   40   24 o    1065.0   58.5   1355.6   116.8  0.96
1 1 1      12   40   26 f     979.7   69.4   1200.4    17.8  0.00
1 1 1      12   40   28 o    1068.6   62.5   1297.9   308.5  0.97
1 1 1      12   40   30 o    2204.2   36.8   1847.7   166.3  0.99
1 1 1      12   40   32 o     633.7  101.8    920.6    92.1  0.93
1 1 1      12   42   12 o    3647.9   34.0   3439.0   134.2  1.00
1 1 1      12   42   14 x         ?      ?   2746.3   197.0  0.00
1 1 1      12   42   16 o     374.4  106.5    910.1   106.1  0.83
1 1 1      12   42   18 o    1893.4   37.0   1296.2   322.2  0.98
1 1 1      12   42   20 o    1941.4   37.2   1457.8   330.1  0.98
1 1 1      12   42   22 o    1193.3   56.9    723.1   358.7  0.95
1 1 1      12   42   24 o    1308.3   53.4    815.8   213.3  0.96
1 1 1      12   42   26 o     832.4   79.1    724.1   121.4  0.92
1 1 1      12   42   28 x         ?      ?   1574.6   348.8  0.00
1 1 1      12   44   12 o    1459.7   40.0   1211.0   289.3  0.97
1 1 1      12   44   14 o    1540.1   44.9   1789.1   211.1  0.98
1 1 1      12   44   16 o    2742.5   33.2   2471.1   193.0  0.99
1 1 1      12   44   18 o    1519.0   45.3    859.0   213.2  0.97
1 1 1      12   44   20 o    1703.2   42.5   1721.6   351.6  0.98
1 1 1      12   44   22 o     364.6  108.2    570.7   220.8  0.71
1 1 1      12   44   24 o     397.5  110.7    368.9   225.1  0.62
1 1 1      12   44   26 x         ?      ?    913.5   297.2  0.00
1 1 1      12   46   12 o    2161.6   39.9   1948.3   211.6  0.99
1 1 1      12   46   14 o    2772.5   34.1   2898.7   341.6  0.99
1 1 1      12   46   16 o    1287.1   53.4   1318.7    14.5  0.97
1 1 1      12   46   18 f    1962.5   39.1   2062.0   183.3  0.00
1 1 1      12   46   20 o     690.2  100.1    573.2   252.4  0.88
1 1 1      12   46   22 x         ?      ?   1031.0   158.0  0.00
1 1 1      12   48   12 o    1105.8   55.5   1096.8   239.3  0.96
1 1 1      12   48   14 o     947.4   65.5    831.6   153.0  0.94
1 1 1      12   48   16 x         ?      ?    576.6   201.9  0.00
1 1 1      12   48   18 o     374.5  106.1    280.7    14.4  0.40
1 1 1      13   13   13 o    3883.7   47.2   1567.0    20.6  0.96
1 1 1      13   15   13 o    1965.8   19.2   1202.2   248.0  0.97
1 1 1      13   15   15 f    1665.0   20.3   1977.5   347.3  0.00
1 1 1      13   15   17 o    2449.2   21.8   3472.9    84.2  0.98
1 1 1      13   15   19 o     869.0   33.4    634.6   301.3  0.55
1 1 1      13   15   21 o     376.7   73.6   2960.8   282.3  0.73
1 1 1      13   15   23 o    2427.6   24.1   2378.7   162.1  0.96
1 1 1      13   15   25 o    2137.0   25.5   3171.9    50.3  0.97
1 1 1      13   15   27 o     800.8   56.2   1489.4   212.8  0.79
1 1 1      13   15   29 o     728.0   61.4   1146.4    62.5  0.66
1 1 1      13   15   31 o    2114.7   29.2   2733.2   355.1  0.98
1 1 1      13   15   33 o    3927.3   36.2   3979.2   244.7  0.99
1 1 1      13   15   35 o    1174.5   46.1   1338.6    45.3  0.95
1 1 1      13   15   37 o    3523.6   34.5   3198.2   228.3  0.99
1 1 1      13   15   39 o    2160.5   35.5   2087.4    78.4  0.98
1 1 1      13   15   41 o    2336.7   37.5   2420.4   341.9  0.99
1 1 1      13   15   43 o    1524.0   47.2   1652.4   126.2  0.98
1 1 1      13   15   45 o     822.8  204.0    284.9   359.4  0.79
1 1 1      13   15   47 o    1472.7   51.6   1600.3   276.0  0.98
1 1 1      13   17   13 o     786.7   31.9   2159.5   311.9  0.61
1 1 1      13   17   15 o    1051.7   26.2   2058.0   286.1  0.87
1 1 1      13   17   17 o    1813.5   22.0   2157.9   270.5  0.96
1 1 1      13   17   19 o    3528.9   28.3   4039.4    37.9  0.99
1 1 1      13   17   21 o    1164.9   30.3   2338.6    71.0  0.89
1 1 1      13   17   23 o    1624.3   25.6   2045.4   248.3  0.94
1 1 1      13   17   25 o    1510.6   26.2   1062.6   254.4  0.94
1 1 1      13   17   27 o     558.3   79.4    418.1   329.6  0.60
1 1 1      13   17   29 f    1981.2   29.3   1289.6    44.0  0.00
1 1 1      13   17   31 o    1142.5   44.7   2081.8   310.6  0.92
1 1 1      13   17   33 o    1334.2   41.1   1039.4   281.5  0.93
1 1 1      13   17   35 o    2631.9   31.5   2695.9   260.9  0.99
1 1 1      13   17   37 o    1953.4   34.0   1530.4   358.9  0.97
1 1 1      13   17   39 o     790.3   74.9    951.7   264.3  0.89
1 1 1      13   17   41 o    2350.8   36.5   1664.3   144.1  0.99
1 1 1      13   17   43 f     722.2   92.6    718.3   170.7  0.00
1 1 1      13   17   45 o    1443.3   53.8   1700.7    42.3  0.98
1 1 1      13   17   47 o    1594.5   47.7   1415.2    29.0  0.98
1 1 1      13   19   13 o     859.1   30.4   1455.4    97.9  0.84
1 1 1      13   19   15 o    1839.2   21.5   2181.0    53.1  0.95
1 1 1      13   19   17 o    2495.2   23.3   2900.7   243.5  0.97
1 1 1      13   19   19 o    2155.9   23.5   1931.2   308.2  0.96
1 1 1      13   19   21 o    1361.5   28.2    563.3   141.9  0.82
1 1 1      13   19   23 f     949.0   36.9    505.6   125.7  0.00
1 1 1      13   19   25 o    1379.7   31.8   3126.7   306.6  0.95
1 1 1      13   19   27 o     935.4   48.2   1698.9   199.5  0.90
1 1 1      13   19   29 o    1456.4   36.5   1188.6   133.3  0.94
1 1 1      13   19   31 o    1251.5   42.5   1527.9   317.9  0.93
1 1 1      13   19   33 o     610.4   86.2    505.0   183.8  0.61
1 1 1      13   19   35 o    4087.0   37.7   3203.1   126.1  0.99
1 1 1      13   19   37 x         ?      ?   1751.7   354.7  0.00
1 1 1      13   19   39 o    1330.2   45.0   1458.9   347.0  0.97
1 1 1      13   19   41 o    1154.5   56.1   1002.4   146.7  0.95
1 1 1      13   19   43 o    2067.5   38.7   1947.9   199.5  0.99
1 1 1      13   19   45 o    1266.5   57.6    430.4   140.0  0.92
1 1 1      13   19   47 x         ?      ?    921.5    59.3  0.00
1 1 1      13   21   13 o     599.4   46.3   1714.9   159.6  0.77
1 1 1      13   21   15 o    2258.6   22.5   1918.9   305.0  0.95
1 1 1      13   21   17 o     412.5   67.8   1238.4    54.9  0.53
1 1 1      13   21   19 o    1339.8   29.5   2193.2   168.1  0.95
1 1 1      13   21   21 o     846.6   44.3    484.7     1.3  0.20
1 1 1      13   21   23 o    1740.0   26.1   2357.7   239.7  0.97
1 1 1      13   21   25 o     825.7   48.6    188.1   182.4  0.68
1 1 1      13   21   27 o    3622.9   33.0   2463.9    60.0  0.99
1 1 1      13   21   29 o    2064.5   30.2   1397.2   329.3  0.97
1 1 1      13   21   31 o     863.7   60.3    958.8    53.4  0.58
1 1 1      13   21   33 o    1778.2   34.9   1518.9   106.3  0.96
1 1 1      13   21   35 o    1942.1   35.6   1274.4   246.2  0.98
1 1 1      13   21   37 o    2376.4   33.2   2526.9    80.2  0.99
1 1 1      13   21   39 x         ?      ?   2102.8   204.4  0.00
1 1 1      13   21   41 o    1252.0   50.1   1342.6   239.5  0.97
1 1 1      13   21   43 f    1295.1   52.5   1839.7    23.2  0.00
1 1 1      13   21   45 o    1275.9   56.7   1189.1   219.2  0.97
1 1 1      13   23   13 o    1644.0   24.3   1007.0   274.5  0.94
1 1 1      13   23   15 o    1533.0   25.7   2730.3   211.7  0.95
1 1 1      13   23   17 o     793.6   44.9    564.3   348.7  0.26
1 1 1      13   23   19 o    1085.8   35.4   1418.2   273.1  0.91
1 1 1      13   23   21 o    2193.3   25.4   2214.7    99.5  0.96
1 1 1      13   23   23 o    2872.9   27.1   2860.6    70.6  0.98
1 1 1      13   23   25 o    1532.1   29.5   1634.2    58.8  0.95
1 1 1      13   23   27 o    3314.0   30.8   2122.6   337.0  0.99
1 1 1      13   23   29 o     927.3   56.7    561.1   315.1  0.72
1 1 1      13   23   31 o     349.0   95.4    364.8   293.3  0.26
1 1 1      13   23   33 o    2026.8   33.1   1844.6   277.7  0.98
1 1 1      13   23   35 o    1578.0   40.5   1398.4    18.4  0.97
1 1 1      13   23   37 o    2134.1   35.8   1242.4   313.2  0.98
1 1 1      13   23   39 o    1449.0   44.9    881.2   219.2  0.97
1 1 1      13   23   41 o     715.2  100.5    753.5   104.3  0.90
1 1 1      13   23   43 o     743.8   93.0    379.8   280.1  0.80
1 1 1      13   23   45 x         ?      ?   1556.5   135.5  0.00
1 1 1      13   25   13 o    1888.5   24.3   1100.1   140.0  0.93
1 1 1      13   25   15 o    2057.2   25.0   1928.4    62.1  0.96
1 1 1      13   25   17 o    1831.9   26.4   1994.8   309.2  0.96
1 1 1      13   25   19 o    3571.0   30.7   3109.8    54.8  0.99
1 1 1      13   25   21 o     765.7   51.7    448.8   229.4  0.55
1 1 1      13   25   23 o    1994.4   27.3   2498.1    31.2  0.97
1 1 1      13   25   25 o    2358.2   27.5   2031.8    57.9  0.98
1 1 1      13   25   27 o    2981.9   29.2   2016.4   264.5  0.98
1 1 1      13   25   29 o    3031.6   31.6   2451.6   296.6  0.99
1 1 1      13   25   31 o     660.1   89.5    506.0    38.0  0.84
1 1 1      13   25   33 x         ?      ?    922.5   297.4  0.00
1 1 1      13   25   35 o    3045.1   34.2   1811.0   219.4  0.99
1 1 1      13   25   37 o    1467.3   47.0   1549.9   304.8  0.98
1 1 1      13   25   39 o    1119.6   60.0   1161.5   196.4  0.96
1 1 1      13   25   41 o     371.4  107.9    537.6   228.2  0.77
1 1 1      13   25   43 o    1007.8   76.3   1057.2   349.0  0.96
1 1 1      13   27   13 o    1262.6   31.3   1337.1     2.1  0.92
1 1 1      13   27   15 o    1094.5   39.6   1212.0   343.0  0.94
1 1 1      13   27   17 o    1666.6   29.2   1160.9   104.0  0.95
1 1 1      13   27   19 o    1703.7   29.1   1018.6    31.2  0.95
1 1 1      13   27   21 o    2493.1   27.2   1960.2    25.9  0.98
1 1 1      13   27   23 o     634.5   69.5   1529.9    63.2  0.79
1 1 1      13   27   25 o    2218.7   27.8   2410.7   264.9  0.98
1 1 1      13   27   27 o    1189.2   40.4    274.5   111.8  0.83
1 1 1      13   27   29 o    1024.0   51.6    617.5    57.8  0.84
1 1 1      13   27   31 x         ?      ?    928.9   335.3  0.00
1 1 1      13   27   33 o    1325.8   49.9   1185.5   145.3  0.95
1 1 1      13   27   35 x         ?      ?    648.7   313.8  0.00
1 1 1      13   27   37 o    1318.7   50.2    496.1   263.1  0.94
1 1 1      13   27   39 o    1403.1   51.8   1828.3   237.8  0.98
1 1 1      13   27   41 o     674.3  109.9   1046.3   157.4  0.93
1 1 1      13   27   43 x         ?      ?   1275.2   347.9  0.00
1 1 1      13   29   13 o     314.0   82.3    629.2   279.3  0.32
1 1 1      13   29   15 o    1660.4   28.7   1840.0    64.6  0.95
1 1 1      13   29   17 o    1554.2   30.6   1293.4   267.2  0.95
1 1 1      13   29   19 o    1313.8   35.7   1327.1   127.3  0.95
1 1 1      13   29   21 o    2849.1   28.0   2862.5    21.4  0.98
1 1 1      13   29   23 o    2433.5   27.6   2273.2   264.7  0.97
1 1 1      13   29   25 o     500.5   88.4    515.0    89.6  0.65
1 1 1      13   29   27 o     384.8   93.9    492.8   176.2  0.45
1 1 1      13   29   29 x         ?      ?   1716.4   234.5  0.00
1 1 1      13   29   31 o    2482.3   33.4   2197.8    30.8  0.99
1 1 1      13   29   33 x         ?      ?   1309.4   338.6  0.00
1 1 1      13   29   35 o     582.7  107.7    909.2   335.3  0.90
1 1 1      13   29   37 o    1755.3   43.6   1780.8    66.1  0.99
1 1 1      13   29   39 o    1598.5   46.6   1534.6   123.1  0.98
1 1 1      13   29   41 x         ?      ?   1191.4   177.7  0.00
1 1 1      13   31   13 o    1452.9   31.1   1800.5   166.3  0.94
1 1 1      13   31   15 o    1220.6   36.0    988.3   350.9  0.90
1 1 1      13   31   17 o    1469.3   32.2    664.8    27.4  0.86
1 1 1      13   31   19 o    1617.3   31.8   1026.1   102.6  0.93
1 1 1      13   31   21 o    1911.0   30.6   2154.0   207.2  0.97
1 1 1      13   31   23 o    5112.6   42.2   4849.6   298.1  1.00
1 1 1      13   31   25 o    2675.7   29.2   2296.0    23.3  0.99
1 1 1      13   31   27 x         ?      ?    753.5   243.8  0.00
1 1 1      13   31   29 o    1166.4   46.0   1054.2   159.2  0.96
1 1 1      13   31   31 x         ?      ?   2055.3   256.2  0.00
1 1 1      13   31   33 o    1690.0   43.5   1835.7   121.4  0.98
1 1 1      13   31   35 o    1645.2   44.3    921.3    20.5  0.97
1 1 1      13   31   37 o     348.9  104.4    384.2   292.5  0.60
1 1 1      13   31   39 o     989.4   72.3   1076.8    96.7  0.96
1 1 1      13   33   13 o    1738.1   31.9    902.0   127.4  0.94
1 1 1      13   33   15 o    2392.4   27.5   2492.4   172.8  0.98
1 1 1      13   33   17 f    1948.4   29.2   1416.2   120.9  0.00
1 1 1      13   33   19 o    1626.1   33.2    959.8   234.2  0.96
1 1 1      13   33   21 o    1230.9   40.9    357.0   205.0  0.28
1 1 1      13   33   23 o    2266.6   30.7   2226.0    71.0  0.98
1 1 1      13   33   25 x         ?      ?   1114.0   270.7  0.00
1 1 1      13   33   27 o     589.0   91.4    641.3   223.4  0.78
1 1 1      13   33   29 x         ?      ?    587.4   243.5  0.00
1 1 1      13   33   31 o     988.0   55.2    539.2   115.8  0.87
1 1 1      13   33   33 f    1418.2   50.4   1662.4   189.3  0.00
1 1 1      13   33   35 o     938.8   75.2    674.1   188.2  0.94
1 1 1      13   33   37 o     429.4  112.1    242.6   259.9  0.48
1 1 1      13   35   13 o    1008.5   54.0   1348.8   175.0  0.88
1 1 1      13   35   15 o    2294.6   29.4   2499.5   223.2  0.98
1 1 1      13   35   17 o    2216.9   29.1   2296.3    28.6  0.98
1 1 1      13   35   19 o    2553.2   28.8   2412.3    75.1  0.99
1 1 1      13   35   21 o    1616.9   33.8   1192.3    20.8  0.96
1 1 1      13   35   23 o    1121.6   47.7   1200.7    72.8  0.95
1 1 1      13   35   25 o    1600.3   37.4   1389.9   250.3  0.97
1 1 1      13   35   27 x         ?      ?    778.5    95.6  0.00
1 1 1      13   35   29 o    1723.3   38.1   1919.2    41.3  0.98
1 1 1      13   35   31 o     464.4  107.0    399.8   185.7  0.65
1 1 1      13   35   33 o    2648.0   35.2   2057.7   235.4  0.99
1 1 1      13   35   35 o     837.8   93.5    572.6    47.6  0.91
1 1 1      13   35   37 o     773.0   98.6    379.9   236.2  0.84
1 1 1      13   37   13 o     854.6   62.5   1163.2    65.1  0.89
1 1 1      13   37   15 o    1117.5   47.7   1223.5   218.0  0.90
1 1 1      13   37   17 o    1041.0   52.2    567.6    35.5  0.88
1 1 1      13   37   19 x         ?      ?   2243.0   333.5  0.00
1 1 1      13   37   21 o    1431.8   39.4    877.0   232.5  0.94
1 1 1      13   37   23 o    1241.5   45.7   1603.0   351.3  0.97
1 1 1      13   37   25 o    2491.0   32.2   2306.7    43.6  0.99
1 1 1      13   37   27 o    1387.5   45.9   1631.4   167.0  0.98
1 1 1      13   37   29 o     504.2  102.2    460.8    37.0  0.78
1 1 1      13   37   31 o    1378.3   48.9   1820.7   315.1  0.98
1 1 1      13   37   33 o    1051.8   59.4    941.9    86.6  0.96
1 1 1      13   37   35 o     719.4   94.5    584.7   229.3  0.89
1 1 1      13   39   13 x         ?      ?   2081.9    21.9  0.00
1 1 1      13   39   15 o     768.5   75.2    783.4   257.1  0.92
1 1 1      13   39   17 o    1091.5   52.4    650.1   190.2  0.93
1 1 1      13   39   19 o     975.0   60.8    890.2    83.9  0.92
1 1 1      13   39   21 x         ?      ?   1194.0   246.3  0.00
1 1 1      13   39   23 o    2685.4   32.2   2007.1   118.6  0.99
1 1 1      13   39   25 o     695.4   86.5   1382.4    57.2  0.94
1 1 1      13   39   27 o    1198.9   52.1   1173.1   309.2  0.97
1 1 1      13   39   29 o    1629.6   42.0   1477.8   222.0  0.98
1 1 1      13   39   31 o    1273.4   53.0   1197.4   128.3  0.97
1 1 1      13   41   13 o    1246.5   45.7   1145.8   273.2  0.96
1 1 1      13   41   15 o    1189.1   50.9    962.8    15.0  0.95
1 1 1      13   41   17 o    3119.1   32.8   2353.8    64.7  0.99
1 1 1      13   41   19 o     655.3   92.4    330.0   270.1  0.83
1 1 1      13   41   21 o    1049.7   57.8    875.6   237.8  0.94
1 1 1      13   41   23 o     915.4   72.2    627.3   332.6  0.91
1 1 1      13   41   25 o    1634.0   41.5   1343.9   140.7  0.98
1 1 1      13   41   27 o     731.5   92.0    734.9    33.6  0.91
1 1 1      13   41   29 x         ?      ?    751.1    11.0  0.00
1 1 1      13   43   13 o    2436.3   33.4   2537.5   203.1  0.99
1 1 1      13   43   15 o    3779.2   35.6   3253.8   215.6  1.00
1 1 1      13   43   17 o     464.9  110.2     89.4   219.9  0.29
1 1 1      13   43   19 o    1446.2   48.0   1120.8    11.8  0.97
1 1 1      13   43   21 o    2062.6   36.8   2086.5   317.4  0.99
1 1 1      13   43   23 o     815.4   80.1    348.8   315.4  0.82
1 1 1      13   43   25 o     862.7   77.7    818.4   253.7  0.93
1 1 1      13   43   27 x         ?      ?    608.8    18.1  0.00
1 1 1      13   45   13 o    1397.9   48.0   1039.2    81.0  0.97
1 1 1      13   45   15 o    1790.6   42.4   1520.6   327.8  0.98
1 1 1      13   45   17 o    2535.9   34.5   2609.3   230.3  0.99
1 1 1      13   45   19 o     610.8  107.6    513.9   222.8  0.86
1 1 1      13   45   21 o     663.8  109.3    467.3   139.4  0.85
1 1 1      13   45   23 x         ?      ?    293.5   237.5  0.00
1 1 1      13   47   13 o    2321.0   34.6   2366.2   243.0  0.99
1 1 1      13   47   15 o    1612.7   43.7   1932.5     0.1  0.98
1 1 1      13   47   17 o    1584.3   46.3   1787.1   112.9  0.98
1 1 1      13   47   19 x         ?      ?    984.2   205.1  0.00
1 1 1      13   49   13 x         ?      ?    756.8    92.3  0.00
1 1 1      14   14   14 o    1873.0   33.6     69.6    75.4  0.87
1 1 1      14   16   14 o    1209.2   23.6   1509.3   340.9  0.89
1 1 1      14   16   16 o     325.8   68.7    699.2   288.0  0.03
1 1 1      14   16   18 o    3022.3   25.2   4784.5   122.3  0.99
1 1 1      14   16   20 o    1102.1   31.4   1437.0    10.8  0.89
1 1 1      14   16   22 o     640.4   52.9   1363.1   352.0  0.77
1 1 1      14   16   24 o     946.3   35.9    500.0   143.8  0.21
1 1 1      14   16   26 o    1973.3   27.4   2306.1   144.0  0.96
1 1 1      14   16   28 o     932.8   48.9   1674.5   147.9  0.91
1 1 1      14   16   30 o    2722.8   29.7   3264.1   349.7  0.98
1 1 1      14   16   32 o    1407.9   37.5   1146.9   259.8  0.93
1 1 1      14   16   34 o    2201.7   31.9   2063.4   311.2  0.98
1 1 1      14   16   36 o     260.7   83.8    587.8   199.6  0.26
1 1 1      14   16   38 x         ?      ?   3035.6   296.2  0.00
1 1 1      14   16   40 o    2133.4   36.0   1857.2   173.1  0.98
1 1 1      14   16   42 o    2027.5   38.5   1780.2    61.3  0.99
1 1 1      14   16   44 o     488.1  118.4    580.5   188.2  0.78
1 1 1      14   16   46 o     775.6   98.4   1122.7   333.2  0.94
1 1 1      14   16   48 x         ?      ?    917.1   330.7  0.00
1 1 1      14   18   14 o    1463.2   22.8   2248.6    35.5  0.92
1 1 1      14   18   16 o    1072.8   28.3   1868.2   277.6  0.87
1 1 1      14   18   18 o    1907.7   22.6   2039.3   297.7  0.97
1 1 1      14   18   20 o    3399.3   28.3   3388.6    82.3  0.99
1 1 1      14   18   22 o    1612.7   26.2   2457.5   114.8  0.96
1 1 1      14   18   24 o    1776.1   25.8   1476.3   328.6  0.93
1 1 1      14   18   26 o    1859.5   25.8   3162.8   255.8  0.97
1 1 1      14   18   28 o    2174.5   28.9    798.8    23.1  0.96
1 1 1      14   18   30 o    1281.3   40.4   1298.1   151.8  0.94
1 1 1      14   18   32 o    1399.4   40.5    382.7    16.9  0.82
1 1 1      14   18   34 o    1281.4   43.1   1361.4   196.0  0.96
1 1 1      14   18   36 f    2102.6   35.9   2028.0    14.4  0.00
1 1 1      14   18   38 o    2835.3   32.8   2339.6   337.3  0.99
1 1 1      14   18   40 x         ?      ?   1432.6     7.2  0.00
1 1 1      14   18   42 o    1104.0   58.8   1269.7   170.3  0.96
1 1 1      14   18   44 o     536.3  109.5   1087.8   259.7  0.91
1 1 1      14   18   46 o    2747.0   37.9   2794.9    58.2  0.99
1 1 1      14   20   14 o     311.8   67.4   1620.7    26.0  0.45
1 1 1      14   20   16 o    1005.7   32.2    615.0    68.7  0.85
1 1 1      14   20   18 o    1737.3   25.3   2643.7   269.9  0.96
1 1 1      14   20   20 o    1443.3   27.6   1896.9    37.4  0.90
1 1 1      14   20   22 o    2217.5   24.7   1749.4   283.5  0.96
1 1 1      14   20   24 f    1683.5   26.4   3040.8   217.7  0.00
1 1 1      14   20   26 o    2416.5   28.2   2318.5    66.5  0.98
1 1 1      14   20   28 o    1931.2   31.5    815.8   255.0  0.95
1 1 1      14   20   30 o    1790.6   33.3   1460.1   251.1  0.97
1 1 1      14   20   32 o    2229.5   31.6   1970.3    73.4  0.98
1 1 1      14   20   34 o    1846.4   34.8   1400.7    75.8  0.95
1 1 1      14   20   36 x         ?      ?   2446.8   178.2  0.00
1 1 1      14   20   38 o    1735.5   38.6   1579.5    25.5  0.98
1 1 1      14   20   40 o     719.7   88.8    747.3    68.7  0.90
1 1 1      14   20   42 o    1467.9   45.9   1277.6   124.2  0.98
1 1 1      14   20   44 o    1800.2   42.1   1268.5   271.7  0.98
1 1 1      14   20   46 x         ?      ?   1593.0   207.5  0.00
1 1 1      14   22   14 o    2858.9   25.3   3721.4   232.1  0.98
1 1 1      14   22   16 o     708.1   45.9   1124.9   287.5  0.81
1 1 1      14   22   18 o    1062.7   33.8   1120.2    36.1  0.83
1 1 1      14   22   20 o    1258.8   31.2    982.5   139.3  0.89
1 1 1      14   22   22 o    1965.6   26.2   2396.3   132.6  0.97
1 1 1      14   22   24 o    1588.9   27.9   1269.5   271.2  0.94
1 1 1      14   22   26 o    2556.7   27.5   2613.3   351.5  0.98
1 1 1      14   22   28 o    2358.2   29.6   2173.6   334.4  0.98
1 1 1      14   22   30 o     898.2   55.9    908.2    94.4  0.88
1 1 1      14   22   32 o    1210.4   45.4    986.3     9.6  0.93
1 1 1      14   22   34 o    2479.4   32.3   2332.7   160.7  0.99
1 1 1      14   22   36 o    1877.1   37.2   1972.1   358.5  0.98
1 1 1      14   22   38 x         ?      ?   1929.8   172.5  0.00
1 1 1      14   22   40 o    2813.5   34.9   2366.4   180.3  0.99
1 1 1      14   22   42 o     605.1  106.4   1199.9   347.6  0.93
1 1 1      14   22   44 o    1205.6   56.8   1170.1   152.6  0.96
1 1 1      14   24   14 o    1686.5   24.5   2935.2   120.0  0.94
1 1 1      14   24   16 o    1699.0   25.7   1598.6   323.4  0.94
1 1 1      14   24   18 o    1447.6   28.7    983.7   206.2  0.91
1 1 1      14   24   20 o    2243.3   25.5   1906.9     1.3  0.96
1 1 1      14   24   22 o    1582.9   28.4   1599.1     6.3  0.95
1 1 1      14   24   24 o    2744.9   27.9   2252.5    31.3  0.98
1 1 1      14   24   26 o    2821.0   27.9   2457.4   343.9  0.98
1 1 1      14   24   28 o    1966.6   30.7   1622.5   260.3  0.96
1 1 1      14   24   30 o     954.3   54.5   1238.0   290.0  0.86
1 1 1      14   24   32 o    1667.1   35.9   1771.0   296.1  0.97
1 1 1      14   24   34 o    2024.3   34.5   2022.3   276.1  0.98
1 1 1      14   24   36 o     283.0   90.8    367.7   185.7  0.62
1 1 1      14   24   38 o    1067.8   61.5   1376.9   294.4  0.96
1 1 1      14   24   40 o     978.7   68.9   1367.0   108.6  0.96
1 1 1      14   24   42 o     454.5  117.9    819.3   117.7  0.86
1 1 1      14   24   44 x         ?      ?    327.5    56.5  0.00
1 1 1      14   26   14 o    2401.1   25.4   1727.3    12.7  0.98
1 1 1      14   26   16 o     380.0   85.4    607.1   255.8  0.31
1 1 1      14   26   18 o    2623.9   26.3   2461.5    29.3  0.98
1 1 1      14   26   20 o     904.7   44.6   1173.1    18.6  0.90
1 1 1      14   26   22 o    2326.3   26.9   1528.5   321.0  0.97
1 1 1      14   26   24 o     857.6   50.4   1053.5   353.4  0.90
1 1 1      14   26   26 o    3989.4   34.4   3419.0   212.3  0.99
1 1 1      14   26   28 o    3341.7   30.7   2534.2   269.2  0.99
1 1 1      14   26   30 o    1501.4   40.0   1831.8   328.0  0.97
1 1 1      14   26   32 x         ?      ?     92.7   167.0  0.00
1 1 1      14   26   34 o     551.1   95.3    446.6    89.7  0.58
1 1 1      14   26   36 o    1934.5   39.5   1505.1   293.6  0.98
1 1 1      14   26   38 o    1052.5   64.6    951.7   334.1  0.95
1 1 1      14   26   40 o    1500.2   48.2   1842.0   220.4  0.98
1 1 1      14   26   42 o     756.4   93.0    964.0    25.6  0.94
1 1 1      14   28   14 o     301.3   84.2    710.1   117.2  0.13
1 1 1      14   28   16 o    1834.0   28.3   2618.5    65.1  0.97
1 1 1      14   28   18 o    1299.8   34.1    721.2   217.0  0.91
1 1 1      14   28   20 o     771.3   56.1    771.9    93.6  0.74
1 1 1      14   28   22 o    2784.2   27.8   2122.5   359.8  0.98
1 1 1      14   28   24 o    3025.1   28.6   3230.7   197.2  0.99
1 1 1      14   28   26 o    1784.3   30.9   1674.8   261.9  0.97
1 1 1      14   28   28 o    1421.9   36.0   1428.6   258.5  0.95
1 1 1      14   28   30 x         ?      ?   2705.9    76.0  0.00
1 1 1      14   28   32 o     575.5  100.4   1149.4   356.6  0.89
1 1 1      14   28   34 o    1298.1   59.9    309.5   232.9  0.89
1 1 1      14   28   36 o     513.3  112.8    663.3    67.0  0.84
1 1 1      14   28   38 o    1379.2   51.1   1066.0   135.3  0.97
1 1 1      14   28   40 o     784.2   94.6    289.7   177.7  0.76
1 1 1      14   28   42 x         ?      ?    180.9    72.4  0.00
1 1 1      14   30   14 o    2341.2   28.3   3034.0    54.7  0.98
1 1 1      14   30   16 o     905.1   47.4    727.4    67.9  0.84
1 1 1      14   30   18 o    2942.0   29.2   1802.0   203.6  0.98
1 1 1      14   30   20 o    1351.7   35.7   1161.8    49.4  0.93
1 1 1      14   30   22 o     408.1   94.2   1001.6   358.5  0.45
1 1 1      14   30   24 o    1079.4   44.4    404.4   212.2  0.81
1 1 1      14   30   26 o    1298.5   38.4    690.3   272.2  0.90
1 1 1      14   30   28 x         ?      ?   1545.5   191.0  0.00
1 1 1      14   30   30 o    2324.5   31.4   2897.8   284.2  0.99
1 1 1      14   30   32 x         ?      ?    743.2    70.7  0.00
1 1 1      14   30   34 o    1861.4   39.6   1462.8    74.5  0.98
1 1 1      14   30   36 o    1103.5   66.1   1277.2    24.6  0.96
1 1 1      14   30   38 f    1200.7   59.5   1347.2   109.5  0.00
1 1 1      14   30   40 x         ?      ?   2414.5   121.2  0.00
1 1 1      14   32   14 o    2434.1   28.1   2644.5   252.2  0.98
1 1 1      14   32   16 o    1305.6   35.3   1427.0   120.9  0.93
1 1 1      14   32   18 o    1820.4   31.0   1746.9    69.4  0.97
1 1 1      14   32   20 o    3859.7   33.4   2797.8   172.0  0.99
1 1 1      14   32   22 o    2631.9   29.4   2997.8   209.6  0.99
1 1 1      14   32   24 o    3569.9   31.7   4149.2   352.4  0.99
1 1 1      14   32   26 x         ?      ?   1543.8   169.6  0.00
1 1 1      14   32   28 o    1034.5   50.5   1063.5   237.4  0.93
1 1 1      14   32   30 x         ?      ?    977.9   286.6  0.00
1 1 1      14   32   32 o     610.6  109.2    541.7   275.4  0.86
1 1 1      14   32   34 o    1511.4   49.6   1124.2   187.8  0.97
1 1 1      14   32   36 o    1602.3   47.6   1534.7   336.3  0.98
1 1 1      14   32   38 o     546.1  121.2    581.0    28.6  0.84
1 1 1      14   34   14 o     953.4   49.8   1440.7   154.3  0.90
1 1 1      14   34   16 o    2382.8   27.9   2559.9   151.3  0.98
1 1 1      14   34   18 o    1916.1   29.9   1584.2    87.1  0.97
1 1 1      14   34   20 o     681.2   73.2    546.7   259.3  0.83
1 1 1      14   34   22 o     483.0   86.3    704.1    66.9  0.72
1 1 1      14   34   24 o     363.8   96.5    873.0   216.9  0.70
1 1 1      14   34   26 o     762.3   72.5    924.7   248.5  0.92
1 1 1      14   34   28 o    1223.5   45.3    286.8    39.5  0.84
1 1 1      14   34   30 o    1668.4   38.8   1886.9   337.2  0.98
1 1 1      14   34   32 o     654.4   88.2    267.1   337.3  0.78
1 1 1      14   34   34 o    1701.4   47.8   1430.8   190.0  0.98
1 1 1      14   34   36 o     594.8  110.5    360.6   316.2  0.76
1 1 1      14   36   14 o    1951.3   34.3   1346.0   227.3  0.97
1 1 1      14   36   16 o    1081.4   48.8    901.8   339.7  0.93
1 1 1      14   36   18 o    3916.6   34.5   2941.8    20.3  0.99
1 1 1      14   36   20 x         ?      ?   1022.3   283.5  0.00
1 1 1      14   36   22 o     580.6   95.0    225.4   332.8  0.63
1 1 1      14   36   24 o     726.2   78.3    947.1    11.4  0.92
1 1 1      14   36   26 x         ?      ?    389.6   346.2  0.00
1 1 1      14   36   28 o     416.5  101.6    844.0    78.2  0.81
1 1 1      14   36   30 f    1608.1   40.5   1225.0    42.1  0.00
1 1 1      14   36   32 o    1011.4   59.2   1247.9   229.0  0.96
1 1 1      14   36   34 o     982.1   62.7    649.0   330.6  0.94
1 1 1      14   38   14 o    2239.2   31.9   2108.1   198.2  0.98
1 1 1      14   38   16 x         ?      ?   2306.6   232.5  0.00
1 1 1      14   38   18 o    1362.9   42.1   1138.3    67.9  0.96
1 1 1      14   38   20 o    1450.2   40.2   1464.6   304.0  0.97
1 1 1      14   38   22 x         ?      ?   1307.8   207.8  0.00
1 1 1      14   38   24 o    3208.7   33.3   2998.9    48.9  0.99
1 1 1      14   38   26 o     723.9   82.6    870.3    10.5  0.91
1 1 1      14   38   28 o    1819.5   37.5   1737.3   214.7  0.99
1 1 1      14   38   30 o     802.4   75.0    920.1   253.2  0.93
1 1 1      14   38   32 o    1260.7   51.3   1522.0    46.5  0.98
1 1 1      14   40   14 o    1486.1   40.0   1428.2    28.0  0.96
1 1 1      14   40   16 o    1277.0   46.8   1110.6   190.0  0.96
1 1 1      14   40   18 x         ?      ?   1203.5    35.3  0.00
1 1 1      14   40   20 o    1114.6   54.2   1582.1   181.7  0.97
1 1 1      14   40   22 o     463.7  109.1    367.9   232.7  0.55
1 1 1      14   40   24 o     941.8   65.5    439.9   164.0  0.89
1 1 1      14   40   26 o    1707.9   40.3   1319.2   111.9  0.98
1 1 1      14   40   28 o     516.7  110.4    427.2   301.3  0.75
1 1 1      14   40   30 x         ?      ?    173.4   353.2  0.00
1 1 1      14   42   14 o    2917.2   34.9   2433.5   252.8  0.99
1 1 1      14   42   16 o    1956.5   36.2   1638.7    59.2  0.98
1 1 1      14   42   18 o    1486.9   44.0   1269.7    98.7  0.97
1 1 1      14   42   20 o     926.8   67.4   1056.5   301.0  0.95
1 1 1      14   42   22 o    1249.2   55.4   1333.8   329.2  0.97
1 1 1      14   42   24 o     731.1   94.1    799.0   342.0  0.92
1 1 1      14   42   26 o    1644.5   42.6   1856.8   161.8  0.99
1 1 1      14   42   28 x         ?      ?    916.6   342.1  0.00
1 1 1      14   44   14 o     811.6   89.2    541.8   114.9  0.87
1 1 1      14   44   16 o    3014.0   34.3   3140.3   282.5  0.99
1 1 1      14   44   18 o     678.8   98.4    558.2   179.6  0.86
1 1 1      14   44   20 o     328.5  102.3    399.8   173.1  0.62
1 1 1      14   44   22 o    1490.8   47.1   1073.7   338.3  0.97
1 1 1      14   44   24 x         ?      ?    724.7   198.9  0.00
1 1 1      14   46   14 o     854.4   80.5    789.5   286.4  0.92
1 1 1      14   46   16 o     597.9  111.7    367.8    86.7  0.73
1 1 1      14   46   18 o     985.2   69.8    793.3   198.5  0.94
1 1 1      14   46   20 x         ?      ?    840.8   130.5  0.00
1 1 1      14   48   14 x         ?      ?   1707.1   271.8  0.00
1 1 1      14   48   16 x         ?      ?   1879.2    47.4  0.00
1 1 1      15   15   15 o    2495.2   38.1   1857.3   321.0  0.87
1 1 1      15   17   15 o     855.1   33.4   1335.2   170.0  0.77
1 1 1      15   17   17 o     765.8   40.1   1391.8   169.5  0.36
1 1 1      15   17   19 o    3593.1   29.0   3855.4   162.3  0.99
1 1 1      15   17   21 o    2862.8   25.8   2507.2    91.5  0.98
1 1 1      15   17   23 o    2136.7   25.1   1874.2    30.8  0.97
1 1 1      15   17   25 o    1662.2   26.6    229.6   220.9  0.93
1 1 1      15   17   27 f    2118.6   26.3   1869.6   164.5  0.00
1 1 1      15   17   29 o    2832.8   28.6   2490.6   258.8  0.98
1 1 1      15   17   31 o    1659.5   32.1   1384.3    92.7  0.96
1 1 1      15   17   33 o    1332.2   40.9   1294.8     7.6  0.95
1 1 1      15   17   35 o    1237.3   45.9   1059.9    26.6  0.93
1 1 1      15   17   37 x         ?      ?   2181.3   322.3  0.00
1 1 1      15   17   39 f    1957.2   36.9   2527.4    11.1  0.00
1 1 1      15   17   41 o     401.9  109.6    486.8   156.0  0.64
1 1 1      15   17   43 o     437.8  109.6    205.5   237.2  0.44
1 1 1      15   17   45 o     746.9  102.9    761.4   167.9  0.92
1 1 1      15   17   47 x         ?      ?   2196.6    20.1  0.00
1 1 1      15   19   15 o    1753.0   23.6   2689.9    75.4  0.95
1 1 1      15   19   17 o     806.5   39.1   1946.2   269.7  0.84
1 1 1      15   19   19 o    1334.7   28.1   1894.5    29.5  0.93
1 1 1      15   19   21 o    2975.2   26.7   2070.6    28.0  0.98
1 1 1      15   19   23 o    1666.2   27.3   1448.1   256.9  0.92
1 1 1      15   19   25 o    2447.2   25.6   3132.8   150.3  0.98
1 1 1      15   19   27 o    3239.9   28.6   2639.5   331.5  0.99
1 1 1      15   19   29 o     507.9   79.3   1142.3   164.7  0.19
1 1 1      15   19   31 o    1826.6   34.0   2109.3   160.5  0.97
1 1 1      15   19   33 o     800.2   69.5    565.5    52.8  0.69
1 1 1      15   19   35 o     434.1  102.6    686.5   247.7  0.62
1 1 1      15   19   37 o    1133.4   53.1    456.1   166.9  0.92
1 1 1      15   19   39 x         ?      ?   3272.4     0.1  0.00
1 1 1      15   19   41 o    1520.6   45.8   1658.4    59.7  0.98
1 1 1      15   19   43 o     581.9  112.2    770.2   252.2  0.87
1 1 1      15   19   45 o    1930.1   41.5   1869.6   316.1  0.99
1 1 1      15   21   15 o     879.9   38.0    263.3    60.1  0.68
1 1 1      15   21   17 f    1515.5   27.4    990.6   150.9  0.00
1 1 1      15   21   19 o    1420.3   28.3   2241.6   354.3  0.95
1 1 1      15   21   21 o     502.1   73.3    278.7    65.7  0.12
1 1 1      15   21   23 f     888.8   43.3   1562.1   179.9  0.00
1 1 1      15   21   25 o     576.4   66.6   1067.5    34.7  0.64
1 1 1      15   21   27 o     664.0   60.5    236.3    69.8  0.38
1 1 1      15   21   29 o    3479.5   33.0   3180.1   222.5  0.99
1 1 1      15   21   31 o    1832.8   33.2   1535.2     5.5  0.97
1 1 1      15   21   33 f    1519.0   39.6   1622.6   154.7  0.00
1 1 1      15   21   35 x         ?      ?   2921.2   115.7  0.00
1 1 1      15   21   37 o    1516.4   42.5   1692.4   295.1  0.97
1 1 1      15   21   39 o    1243.3   51.1   1278.2   148.9  0.96
1 1 1      15   21   41 o    1744.7   41.8   1712.7    97.8  0.99
1 1 1      15   21   43 o    1399.0   49.7   1274.4   245.7  0.97
1 1 1      15   21   45 x         ?      ?    401.7   184.1  0.00
1 1 1      15   23   15 o     476.1   70.9   1045.4   247.0  0.72
1 1 1      15   23   17 o    2487.2   25.0   2111.6   318.1  0.98
1 1 1      15   23   19 o    2093.3   25.0   1922.6    79.5  0.96
1 1 1      15   23   21 o    1981.0   26.5   1977.7   126.4  0.97
1 1 1      15   23   23 o    2297.4   25.8   1793.8   191.4  0.97
1 1 1      15   23   25 o    3773.8   32.1   2977.4   314.1  0.99
1 1 1      15   23   27 o    3390.4   30.1   3617.8   306.6  0.99
1 1 1      15   23   29 o    2173.7   27.7   2539.4    68.6  0.98
1 1 1      15   23   31 o     939.1   56.9   1174.7   321.6  0.87
1 1 1      15   23   33 x         ?      ?   1082.0   250.2  0.00
1 1 1      15   23   35 o    1827.9   36.9   1905.8   195.9  0.98
1 1 1      15   23   37 x         ?      ?    422.4    70.8  0.00
1 1 1      15   23   39 o    1703.1   41.6   1695.5   162.7  0.98
1 1 1      15   23   41 o     919.7   82.2    629.7   130.6  0.91
1 1 1      15   23   43 o     809.4   90.0    704.7    61.4  0.91
1 1 1      15   25   15 o    1627.6   25.9    420.2   213.6  0.88
1 1 1      15   25   17 o     701.4   51.3   1035.0   151.9  0.80
1 1 1      15   25   19 f    1999.3   25.9   1713.3   286.3  0.00
1 1 1      15   25   21 o    2540.1   26.3   2835.9   297.0  0.98
1 1 1      15   25   23 o    2155.7   26.6   2132.4   323.1  0.98
1 1 1      15   25   25 o     389.5   84.9   1268.7   291.5  0.69
1 1 1      15   25   27 o    1504.7   32.1   1208.8   194.9  0.95
1 1 1      15   25   29 o    2261.5   29.7   2368.7   234.9  0.98
1 1 1      15   25   31 o     462.6  100.1   1294.5   285.9  0.74
1 1 1      15   25   33 o    1569.5   39.9   1026.9    37.3  0.96
1 1 1      15   25   35 o     685.1   92.1    533.5   341.1  0.82
1 1 1      15   25   37 o    1822.4   39.6   1419.8   322.6  0.98
1 1 1      15   25   39 o    1351.2   52.5   1557.3   340.4  0.98
1 1 1      15   25   41 o    1503.5   49.5   1559.7   135.6  0.98
1 1 1      15   25   43 x         ?      ?    730.4    27.6  0.00
1 1 1      15   27   15 o    1441.3   29.6   1965.0   138.2  0.95
1 1 1      15   27   17 o    2022.8   26.3   2638.0   355.0  0.96
1 1 1      15   27   19 o    1503.0   30.5    170.1     5.9  0.72
1 1 1      15   27   21 o     780.4   52.5    193.9   319.9  0.30
1 1 1      15   27   23 o    1922.8   27.8   1510.2   250.2  0.96
1 1 1      15   27   25 o    2755.6   28.2   2110.6   200.6  0.98
1 1 1      15   27   27 f    5205.0   42.4   4471.3   229.9  0.00
1 1 1      15   27   29 o     304.2   92.8    150.9   121.7  0.16
1 1 1      15   27   31 o    1925.1   32.7   2190.0    32.7  0.98
1 1 1      15   27   33 o     945.7   65.8    773.2   238.6  0.90
1 1 1      15   27   35 o     479.9  109.5   1080.9    47.0  0.89
1 1 1      15   27   37 o     398.1  103.8    515.1     0.2  0.76
1 1 1      15   27   39 o     297.8   96.2    637.4   104.5  0.74
1 1 1      15   27   41 o     974.9   73.7   1232.2   319.5  0.96
1 1 1      15   29   15 o    2240.4   27.8   3349.3    43.8  0.98
1 1 1      15   29   17 o    1345.1   33.4   1129.1   173.6  0.91
1 1 1      15   29   19 o    2299.1   27.5   2857.9   158.6  0.98
1 1 1      15   29   21 o    1897.4   28.7   1864.3     3.1  0.97
1 1 1      15   29   23 o    2119.3   28.5   1223.2   106.6  0.97
1 1 1      15   29   25 o     984.9   46.5   1087.1   212.9  0.93
1 1 1      15   29   27 o    1049.4   48.8   1079.3   241.8  0.92
1 1 1      15   29   29 x         ?      ?   2073.8     1.2  0.00
1 1 1      15   29   31 o    2237.5   31.4   1538.2   145.7  0.98
1 1 1      15   29   33 o     321.9  101.3    325.5   103.5  0.57
1 1 1      15   29   35 o    1222.5   59.0    816.7    97.7  0.94
1 1 1      15   29   37 o     620.1  100.1    540.6   117.7  0.85
1 1 1      15   29   39 o    2375.7   37.6   1900.0   165.4  0.99
1 1 1      15   29   41 x         ?      ?   1221.3    49.0  0.00
1 1 1      15   31   15 o    1026.6   44.3    590.3   169.1  0.84
1 1 1      15   31   17 o    2510.3   28.0   2011.0   137.8  0.98
1 1 1      15   31   19 o    3158.3   31.0   2013.9   282.4  0.99
1 1 1      15   31   21 o    2856.5   29.2   1594.0   147.2  0.98
1 1 1      15   31   23 o    3028.5   29.5   3256.8    75.3  0.99
1 1 1      15   31   25 o     938.4   53.8    974.3   205.6  0.91
1 1 1      15   31   27 o    1328.6   40.2   1353.8   148.9  0.96
1 1 1      15   31   29 o     553.6  102.2   1184.2   230.7  0.89
1 1 1      15   31   31 o    2790.5   32.0   2496.2   314.0  0.99
1 1 1      15   31   33 o    1251.9   51.1   1140.5    78.5  0.96
1 1 1      15   31   35 o    1140.4   69.9   1007.7    57.5  0.96
1 1 1      15   31   37 o    1129.1   63.4    692.2   346.2  0.94
1 1 1      15   31   39 x         ?      ?   1213.9   108.6  0.00
1 1 1      15   33   15 o    1757.8   33.1    926.3   281.4  0.95
1 1 1      15   33   17 o    2947.1   29.2   3138.7    83.5  0.99
1 1 1      15   33   19 o     830.3   58.3    583.4    40.5  0.74
1 1 1      15   33   21 o    3036.5   30.8   3878.4   188.6  0.99
1 1 1      15   33   23 x         ?      ?   2177.7   275.1  0.00
1 1 1      15   33   25 o    1259.6   42.1    813.1    96.7  0.92
1 1 1      15   33   27 o    2313.6   30.4   1803.4   199.2  0.99
1 1 1      15   33   29 o    1425.9   41.3   1487.8   318.7  0.98
1 1 1      15   33   31 o    1413.8   43.0   1339.7   357.3  0.98
1 1 1      15   33   33 o    2009.5   39.6   1228.6   212.3  0.98
1 1 1      15   33   35 o    1877.8   43.1   1846.2   292.1  0.99
1 1 1      15   33   37 x         ?      ?   2329.3   358.6  0.00
1 1 1      15   35   15 o    2262.8   30.5   1519.7    87.1  0.97
1 1 1      15   35   17 f    1479.3   35.5   1150.6    42.2  0.00
1 1 1      15   35   19 o    1116.2   44.0    456.0   273.0  0.89
1 1 1      15   35   21 x         ?      ?   1914.9   252.8  0.00
1 1 1      15   35   23 o     964.9   56.5    600.6   197.1  0.86
1 1 1      15   35   25 o     770.7   74.4    798.6   257.2  0.90
1 1 1      15   35   27 o     276.6   90.7    802.2   224.9  0.74
1 1 1      15   35   29 o    1252.7   46.8   1049.6   322.7  0.96
1 1 1      15   35   31 o    2044.0   37.6   1958.0   353.2  0.99
1 1 1      15   35   33 o    1363.2   50.4    931.4    95.6  0.96
1 1 1      15   35   35 x         ?      ?   1025.8   209.5  0.00
1 1 1      15   37   15 o    2179.6   31.1   1366.0   236.0  0.98
1 1 1      15   37   17 x         ?      ?   1009.1   122.9  0.00
1 1 1      15   37   19 o    1745.5   34.6   1662.8   359.0  0.98
1 1 1      15   37   21 o    1541.5   38.4   1164.7   241.6  0.97
1 1 1      15   37   23 x         ?      ?    925.5    85.1  0.00
1 1 1      15   37   25 o    2397.0   32.8   2543.3     2.1  0.99
1 1 1      15   37   27 o    1003.6   62.4    897.3   204.6  0.95
1 1 1      15   37   29 o     445.2  109.0    582.5   122.4  0.76
1 1 1      15   37   31 o     460.3  107.4    540.1   144.9  0.75
1 1 1      15   37   33 x         ?      ?    536.7    46.1  0.00
1 1 1      15   39   15 o    3007.4   35.0   3520.5   234.7  0.99
1 1 1      15   39   17 o     407.1  108.8    554.9   254.0  0.62
1 1 1      15   39   19 x         ?      ?   1219.1   164.3  0.00
1 1 1      15   39   21 o     397.9   92.5    366.0   217.8  0.57
1 1 1      15   39   23 o     566.9  102.4    598.2    24.8  0.84
1 1 1      15   39   25 o    1419.0   44.5   1286.1   146.7  0.97
1 1 1      15   39   27 o     432.7  107.1    624.2    58.5  0.76
1 1 1      15   39   29 o     905.7   69.3   1112.3   248.9  0.95
1 1 1      15   39   31 x         ?      ?   1046.2   338.2  0.00
1 1 1      15   41   15 x         ?      ?   1603.7   120.6  0.00
1 1 1      15   41   17 o     909.0   64.2    782.6   343.7  0.94
1 1 1      15   41   19 o    1229.2   53.1    928.7   125.1  0.95
1 1 1      15   41   21 f     674.2   93.5   1058.8   178.3  0.00
1 1 1      15   41   23 o    1642.9   44.9   1613.7   340.5  0.98
1 1 1      15   41   25 o     723.1   91.5   1006.1   206.1  0.93
1 1 1      15   41   27 o    1349.2   49.5   1335.4   133.2  0.98
1 1 1      15   41   29 x         ?      ?    848.6   292.7  0.00
1 1 1      15   43   15 o    2094.8   36.1   1951.1   339.0  0.99
1 1 1      15   43   17 o     323.7  100.2    442.9    34.0  0.58
1 1 1      15   43   19 o    1256.4   53.7   1106.0   164.7  0.96
1 1 1      15   43   21 o    1331.3   50.7   1307.3   335.3  0.97
1 1 1      15   43   23 o     442.8  105.3    386.1   318.4  0.72
1 1 1      15   43   25 x         ?      ?   1209.5   102.8  0.00
1 1 1      15   45   15 o     883.4   80.9    959.5   229.6  0.95
1 1 1      15   45   17 o     429.1  112.2    473.4    11.9  0.69
1 1 1      15   45   19 o    1245.3   53.8   1418.0   143.1  0.97
1 1 1      15   45   21 x         ?      ?    270.7   250.7  0.00
1 1 1      15   47   15 o     338.9  105.2    471.8   338.0  0.63
1 1 1      15   47   17 x         ?      ?   1614.2    54.7  0.00
1 1 1      16   16   16 o    1121.3   46.3   1971.5   165.4  0.41
1 1 1      16   18   16 o    1402.0   24.9   2081.7   177.1  0.92
1 1 1      16   18   18 o    1107.6   30.7   2284.9   141.9  0.78
1 1 1      16   18   20 o    2418.6   24.5   1366.8    82.4  0.95
1 1 1      16   18   22 o    2131.2   24.9   1126.6   322.3  0.94
1 1 1      16   18   24 o    1617.7   27.5    403.0   144.7  0.91
1 1 1      16   18   26 o    2133.6   25.8   2087.0    90.5  0.98
1 1 1      16   18   28 o    2671.3   27.5   2183.7   248.7  0.98
1 1 1      16   18   30 o     804.0   50.2    810.6   182.5  0.74
1 1 1      16   18   32 f     889.2   60.2   1269.3     5.2  0.00
1 1 1      16   18   34 o     331.8   95.0    263.5    17.1  0.25
1 1 1      16   18   36 x         ?      ?   1163.9   256.0  0.00
1 1 1      16   18   38 o    2327.1   33.9   2789.8     4.6  0.99
1 1 1      16   18   40 o    2727.7   35.9   2779.7    49.4  0.99
1 1 1      16   18   42 o     757.7   92.6    631.8   209.7  0.87
1 1 1      16   18   44 o     827.5   90.9    573.3   343.9  0.88
1 1 1      16   18   46 x         ?      ?    585.9   204.3  0.00
1 1 1      16   20   16 o    2995.5   26.0   3027.9   141.7  0.98
1 1 1      16   20   18 o    1766.7   24.9   1639.8    27.2  0.96
1 1 1      16   20   20 o    2734.6   26.1   3583.7   346.8  0.99
1 1 1      16   20   22 o     812.6   47.8   1539.4   283.4  0.84
1 1 1      16   20   24 o    3090.3   28.0   3788.7   105.4  0.99
1 1 1      16   20   26 o     635.1   65.2    608.3   320.8  0.46
1 1 1      16   20   28 o    1808.7   27.8   1623.3   230.4  0.96
1 1 1      16   20   30 o    2450.1   27.9   2454.9   147.8  0.98
1 1 1      16   20   32 o    2233.1   31.8   2280.5   230.0  0.98
1 1 1      16   20   34 o    2122.7   33.5   2409.3   141.0  0.98
1 1 1      16   20   36 o    1500.7   42.7   1211.6    82.6  0.97
1 1 1      16   20   38 x         ?      ?   3164.6   289.9  0.00
1 1 1      16   20   40 o    1726.4   40.8   2045.3    46.6  0.99
1 1 1      16   20   42 o     613.3   96.0    623.6    19.3  0.89
1 1 1      16   20   44 o    1109.7   64.8   1314.6   271.4  0.97
1 1 1      16   20   46 o    1184.5   64.8   1655.1    16.7  0.98
1 1 1      16   22   16 o    2024.8   24.8   1627.1    86.4  0.97
1 1 1      16   22   18 o    1538.7   28.2    792.5   307.1  0.92
1 1 1      16   22   20 o    1245.9   32.6    734.6   161.8  0.87
1 1 1      16   22   22 o    1233.1   32.4   2270.9   138.3  0.95
1 1 1      16   22   24 f     727.0   55.0    529.9     9.3  0.00
1 1 1      16   22   26 o    2051.0   26.6    833.1   282.7  0.96
1 1 1      16   22   28 o    3666.1   31.9   3414.6   171.0  0.99
1 1 1      16   22   30 o    2374.4   29.5   1569.5   345.2  0.98
1 1 1      16   22   32 f    1973.3   34.5   1665.7   315.5  0.00
1 1 1      16   22   34 x         ?      ?   2076.0   179.3  0.00
1 1 1      16   22   36 o    1049.9   58.6   1208.6   181.5  0.95
1 1 1      16   22   38 o     876.9   72.3    588.8   108.6  0.86
1 1 1      16   22   40 o    1854.9   40.3   1940.2   114.7  0.99
1 1 1      16   22   42 o     793.8   84.1    850.1   195.4  0.93
1 1 1      16   22   44 x         ?      ?   1384.2   299.9  0.00
1 1 1      16   24   16 o    2609.8   25.5   2223.9   261.4  0.98
1 1 1      16   24   18 o    1745.9   27.3   1542.5    17.6  0.96
1 1 1      16   24   20 o     916.6   42.7   1259.8   122.5  0.91
1 1 1      16   24   22 o    3639.2   31.3   2939.0   204.2  0.99
1 1 1      16   24   24 o    2547.6   27.0   2053.8   249.9  0.98
1 1 1      16   24   26 o    2910.9   27.9   2449.4   276.0  0.98
1 1 1      16   24   28 o    1465.5   32.3   1798.9    16.6  0.95
1 1 1      16   24   30 o    2419.1   29.9   2090.5   134.6  0.99
1 1 1      16   24   32 x         ?      ?    896.6   104.3  0.00
1 1 1      16   24   34 o    1237.9   49.7    529.5    30.2  0.90
1 1 1      16   24   36 x         ?      ?    679.8   205.6  0.00
1 1 1      16   24   38 f    2061.1   37.0   1343.8   323.8  0.00
1 1 1      16   24   40 o     985.5   71.1    372.6   183.8  0.91
1 1 1      16   24   42 o     835.6   89.3   1099.3   108.4  0.95
1 1 1      16   24   44 o     436.2  111.9    138.8   342.4  0.28
1 1 1      16   26   16 o     930.6   39.6   1111.4    75.9  0.89
1 1 1      16   26   18 o    2217.9   25.8   1406.3   258.3  0.96
1 1 1      16   26   20 o    2786.9   27.3   3051.1   271.9  0.99
1 1 1      16   26   22 o    1779.1   27.8   2281.0   283.2  0.96
1 1 1      16   26   24 o    1544.3   31.3   1255.5    12.0  0.95
1 1 1      16   26   26 o    1822.6   30.1   2492.1   223.7  0.97
1 1 1      16   26   28 o    3935.6   33.7   3970.3   160.3  0.99
1 1 1      16   26   30 o     392.1   87.6    651.0   232.5  0.42
1 1 1      16   26   32 o    1444.7   39.3   1342.6   357.0  0.97
1 1 1      16   26   34 x         ?      ?   2295.1   104.2  0.00
1 1 1      16   26   36 o    1990.2   38.3   1818.8   332.9  0.99
1 1 1      16   26   38 o     978.8   69.1   1175.1   357.9  0.96
1 1 1      16   26   40 o    1594.3   48.2   1688.7    36.3  0.98
1 1 1      16   26   42 x         ?      ?   1472.5   281.2  0.00
1 1 1      16   28   16 o    1332.0   31.9   1486.5   312.7  0.93
1 1 1      16   28   18 o    1024.2   41.5    239.2   342.3  0.26
1 1 1      16   28   20 o    1520.3   31.6   2355.0   101.1  0.96
1 1 1      16   28   22 o     532.2   82.1     96.4   257.5  0.43
1 1 1      16   28   24 o     877.1   49.6    429.0   214.0  0.75
1 1 1      16   28   26 o    1293.1   37.3    945.1   180.9  0.94
1 1 1      16   28   28 o    1583.9   33.8   1211.2   281.9  0.97
1 1 1      16   28   30 o     961.0   51.7   1076.3    44.9  0.93
1 1 1      16   28   32 o    1281.1   44.7   1128.9   163.4  0.96
1 1 1      16   28   34 o    1342.1   50.1   1129.6   287.7  0.97
1 1 1      16   28   36 o    1302.0   53.2   1034.3    76.9  0.97
1 1 1      16   28   38 o    1371.0   53.3   1205.0   182.0  0.97
1 1 1      16   28   40 o     469.2  110.6    428.1    80.7  0.75
1 1 1      16   30   16 o    2193.2   28.5   1756.8   136.4  0.97
1 1 1      16   30   18 o     855.7   52.9   1302.8   114.0  0.86
1 1 1      16   30   20 o    3926.6   34.1   3605.8   229.3  0.99
1 1 1      16   30   22 o    3955.7   33.6   3439.8    74.9  0.99
1 1 1      16   30   24 f    2429.2   28.3   1785.3    57.0  0.00
1 1 1      16   30   26 o    2079.0   30.4   1505.1   123.7  0.97
1 1 1      16   30   28 o     827.9   64.9    612.1    35.9  0.63
1 1 1      16   30   30 o    1876.8   32.8   1795.5    40.6  0.98
1 1 1      16   30   32 o    1903.9   34.2   1544.6   181.1  0.98
1 1 1      16   30   34 o    1051.5   62.3    976.2    70.7  0.95
1 1 1      16   30   36 o     498.3  112.3    290.3   242.0  0.68
1 1 1      16   30   38 o    1446.7   52.7   1332.7   199.9  0.98
1 1 1      16   30   40 x         ?      ?    928.3   263.6  0.00
1 1 1      16   32   16 o    2216.6   28.4   1699.6   117.6  0.98
1 1 1      16   32   18 o    1838.7   29.6   1710.5   334.6  0.97
1 1 1      16   32   20 o    2425.8   28.4   2566.7   290.8  0.98
1 1 1      16   32   22 o    1746.1   32.6   2048.1   111.1  0.98
1 1 1      16   32   24 x         ?      ?   2021.8   130.7  0.00
1 1 1      16   32   26 o    1884.0   32.3   1711.6   172.6  0.98
1 1 1      16   32   28 o     935.9   58.8    879.7   160.3  0.93
1 1 1      16   32   30 o     460.9   90.2    993.0   283.3  0.88
1 1 1      16   32   32 o    1318.3   45.1   1371.7   341.7  0.98
1 1 1      16   32   34 o    1074.0   66.6    884.3    57.9  0.95
1 1 1      16   32   36 o     612.3  118.4    545.6   346.1  0.85
1 1 1      16   32   38 x         ?      ?   1292.1    38.7  0.00
1 1 1      16   34   16 o    3647.2   32.6   3281.1    17.5  0.99
1 1 1      16   34   18 o     671.4   77.0    292.2   127.0  0.58
1 1 1      16   34   20 o    1083.1   47.0    987.5   192.3  0.93
1 1 1      16   34   22 x         ?      ?   3686.2   231.9  0.00
1 1 1      16   34   24 o     509.5   98.0    533.7   245.3  0.53
1 1 1      16   34   26 x         ?      ?   1103.8   199.8  0.00
1 1 1      16   34   28 o    1378.7   42.4   1130.7   256.3  0.97
1 1 1      16   34   30 o    2098.7   35.3   1679.2     0.2  0.99
1 1 1      16   34   32 o    1057.7   66.8    921.1   110.8  0.95
1 1 1      16   34   34 o    2860.7   37.3   2673.3   259.4  0.99
1 1 1      16   34   36 x         ?      ?   1336.5   316.9  0.00
1 1 1      16   36   16 o    2267.2   30.5   1382.0    85.8  0.98
1 1 1      16   36   18 x         ?      ?   1432.3    86.4  0.00
1 1 1      16   36   20 o    1786.8   34.8   1279.8   222.0  0.98
1 1 1      16   36   22 o    1161.2   48.4   1103.7   235.3  0.95
1 1 1      16   36   24 x         ?      ?   1529.0    20.8  0.00
1 1 1      16   36   26 o    1155.5   50.7   1309.1   225.0  0.97
1 1 1      16   36   28 o     920.4   63.6   1328.0   211.4  0.95
1 1 1      16   36   30 o     994.7   62.4   1319.5   342.9  0.96
1 1 1      16   36   32 o    1935.3   37.2   1793.9    49.3  0.99
1 1 1      16   36   34 x         ?      ?   1191.4   115.7  0.00
1 1 1      16   38   16 o     589.5   97.2    935.3   182.7  0.88
1 1 1      16   38   18 o    2409.4   30.8   2167.4   195.2  0.99
1 1 1      16   38   20 x         ?      ?   1192.8    67.0  0.00
1 1 1      16   38   22 o    1000.5   60.0    817.0   107.6  0.94
1 1 1      16   38   24 o     569.7   98.3    866.5   282.2  0.86
1 1 1      16   38   26 o    1362.3   45.2   1901.9    89.5  0.98
1 1 1      16   38   28 o     775.0   76.5    268.9   229.8  0.75
1 1 1      16   38   30 o     328.6   99.9    190.1   166.2  0.28
1 1 1      16   38   32 x         ?      ?    565.8   353.7  0.00
1 1 1      16   40   16 x         ?      ?   1493.1   298.0  0.00
1 1 1      16   40   18 o     214.7   75.3    598.5   243.5  0.31
1 1 1      16   40   20 o    2417.3   32.5   2335.9   182.0  0.99
1 1 1      16   40   22 o    1718.8   39.7   1887.0    34.0  0.98
1 1 1      16   40   24 o     672.7   96.2    405.3   189.9  0.82
1 1 1      16   40   26 o    1426.8   46.0   1376.9   213.4  0.98
1 1 1      16   40   28 o     428.0  108.3    498.8    17.1  0.78
1 1 1      16   40   30 x         ?      ?   1261.8   259.4  0.00
1 1 1      16   42   16 o     836.9   82.2    645.0    42.7  0.89
1 1 1      16   42   18 o     716.2   91.9    423.8     6.3  0.87
1 1 1      16   42   20 o     668.4   98.0    457.2   127.9  0.73
1 1 1      16   42   22 o    1144.7   54.9   1237.0   272.7  0.96
1 1 1      16   42   24 o    1109.6   60.7   1038.6    98.2  0.96
1 1 1      16   42   26 x         ?      ?    308.3   220.2  0.00
1 1 1      16   44   16 o     544.4  120.9    291.9   194.2  0.71
1 1 1      16   44   18 o    1209.0   52.6   1338.0   103.5  0.97
1 1 1      16   44   20 o     329.6  101.4    218.3   211.0  0.26
1 1 1      16   44   22 x         ?      ?    472.5    68.2  0.00
1 1 1      16   44   24 o    1584.2   44.3   1256.1    69.7  0.98
1 1 1      16   46   16 o     808.9   95.3    922.8    77.7  0.94
1 1 1      16   46   18 x         ?      ?    918.0    45.7  0.00
1 1 1      16   46   20 o    1766.8   42.2   1820.2   226.7  0.99
1 1 1      17   17   17 o    1602.0   41.7   3407.0   154.5  0.73
1 1 1      17   19   17 f    1803.1   23.8   2415.0   126.0  0.00
1 1 1      17   19   19 o    2951.8   26.9   3551.0    37.5  0.99
1 1 1      17   19   21 o    3452.2   29.6   3938.0   289.4  0.99
1 1 1      17   19   23 o    2115.1   25.4   1402.0   160.8  0.96
1 1 1      17   19   25 o    3721.6   31.5   3853.3    59.7  0.99
1 1 1      17   19   27 o    2303.0   26.3   2294.9   266.3  0.98
1 1 1      17   19   29 o    2133.4   27.3   1787.7   168.5  0.97
1 1 1      17   19   31 o    1288.7   38.4   1523.2   282.5  0.93
1 1 1      17   19   33 o     934.0   55.9   1079.6   189.9  0.86
1 1 1      17   19   35 x         ?      ?   2305.7   135.2  0.00
1 1 1      17   19   37 o    3005.1   34.4   2668.0   329.6  0.99
1 1 1      17   19   39 o    1999.6   38.5   2068.6   353.9  0.99
1 1 1      17   19   41 f    1634.3   45.2   1675.4    83.9  0.00
1 1 1      17   19   43 o     990.7   74.0   1156.3   266.9  0.96
1 1 1      17   19   45 x         ?      ?    460.0    28.6  0.00
1 1 1      17   21   17 o    1507.1   27.8   1022.0    54.3  0.87
1 1 1      17   21   19 o    3129.3   27.5   3579.7   281.2  0.99
1 1 1      17   21   21 o     444.4   82.2    562.5   191.0  0.66
1 1 1      17   21   23 o    2883.0   27.1   2746.1    58.4  0.99
1 1 1      17   21   25 o     717.1   56.4    492.1   206.9  0.59
1 1 1      17   21   27 o    3415.6   30.1   2716.8   174.7  0.99
1 1 1      17   21   29 o    1706.0   30.4   1597.9   124.4  0.95
1 1 1      17   21   31 o     539.5   93.3    189.6    52.4  0.20
1 1 1      17   21   33 o    2495.0   31.1   1572.1   245.1  0.98
1 1 1      17   21   35 o    1743.3   38.7   1624.9   165.0  0.97
1 1 1      17   21   37 x         ?      ?   1672.0   215.1  0.00
1 1 1      17   21   39 o    1276.8   52.9   1235.5    20.8  0.96
1 1 1      17   21   41 o    1325.9   54.0   1079.0    33.2  0.97
1 1 1      17   21   43 o     829.5   92.6    966.0   304.6  0.94
1 1 1      17   21   45 x         ?      ?   1177.9   298.5  0.00
1 1 1      17   23   17 o    1415.7   29.5   1550.4   197.6  0.94
1 1 1      17   23   19 o    1177.9   33.9   1075.4   162.8  0.89
1 1 1      17   23   21 o    1176.5   35.2   1567.1   206.7  0.92
1 1 1      17   23   23 o    3136.3   29.0   1956.6   177.5  0.98
1 1 1      17   23   25 o     549.1   77.2    358.8    37.0  0.42
1 1 1      17   23   27 o    1862.3   28.7   2122.4   151.0  0.97
1 1 1      17   23   29 o     936.6   50.8    848.4   165.5  0.91
1 1 1      17   23   31 o     893.8   63.9    673.6   141.9  0.79
1 1 1      17   23   33 x         ?      ?   1968.9    31.6  0.00
1 1 1      17   23   35 o     797.1   81.3   1120.9   228.1  0.92
1 1 1      17   23   37 o     451.4  111.8    349.9   303.8  0.69
1 1 1      17   23   39 o     572.8  110.0    729.8   106.0  0.84
1 1 1      17   23   41 o    1870.7   41.9   2145.5   160.1  0.99
1 1 1      17   23   43 o     678.5  111.3   1047.3   246.6  0.94
1 1 1      17   25   17 o    1398.0   30.6   2151.7   310.4  0.95
1 1 1      17   25   19 o    1963.1   26.7   2256.9    23.0  0.97
1 1 1      17   25   21 o    3801.4   33.0   2705.5   197.0  0.99
1 1 1      17   25   23 o     930.1   46.8   1079.7   155.0  0.82
1 1 1      17   25   25 o    1926.8   28.7   1733.8   291.6  0.97
1 1 1      17   25   27 o    1205.9   38.4   1920.5   180.9  0.95
1 1 1      17   25   29 o    3675.9   32.4   3235.6    92.8  0.99
1 1 1      17   25   31 x         ?      ?   1671.7   142.4  0.00
1 1 1      17   25   33 o    2231.7   35.1   2086.3   124.8  0.99
1 1 1      17   25   35 o    2420.5   35.0   1712.3    53.5  0.99
1 1 1      17   25   37 o    2138.0   37.6   2256.9   271.9  0.99
1 1 1      17   25   39 o    1932.0   40.9   1913.5     3.9  0.99
1 1 1      17   25   41 o    1387.3   54.5   1357.1   350.1  0.98
1 1 1      17   25   43 o     910.2   82.1   1181.7   209.8  0.96
1 1 1      17   27   17 o     533.7   73.9   1425.7    21.4  0.76
1 1 1      17   27   19 o    1326.0   33.1   1834.1   237.0  0.96
1 1 1      17   27   21 o     462.7   88.2    940.1     9.3  0.81
1 1 1      17   27   23 o    1324.2   35.6   2121.0   349.5  0.95
1 1 1      17   27   25 o    1347.4   35.1   2054.8   110.6  0.97
1 1 1      17   27   27 o    1279.0   39.8    719.5   358.2  0.87
1 1 1      17   27   29 x         ?      ?   2655.7   163.3  0.00
1 1 1      17   27   31 o    1631.9   33.7   1286.8   315.8  0.97
1 1 1      17   27   33 x         ?      ?    899.8    84.2  0.00
1 1 1      17   27   35 o    1042.6   62.6   1018.8   217.1  0.95
1 1 1      17   27   37 o    1106.6   64.8    902.4   315.2  0.94
1 1 1      17   27   39 o    1129.2   64.7   1413.0    73.9  0.97
1 1 1      17   27   41 x         ?      ?    485.4   307.2  0.00
1 1 1      17   29   17 o     442.7   88.6    451.1   192.1  0.18
1 1 1      17   29   19 o     739.3   56.8    952.3   344.3  0.37
1 1 1      17   29   21 o    4011.9   33.7   3863.4   159.5  0.99
1 1 1      17   29   23 o    2025.1   28.6   1686.0    25.4  0.97
1 1 1      17   29   25 o    1123.8   44.9   1547.4    30.3  0.95
1 1 1      17   29   27 x         ?      ?   1149.3    74.2  0.00
1 1 1      17   29   29 o    2204.6   30.3   1910.9    21.0  0.98
1 1 1      17   29   31 x         ?      ?    973.0   155.4  0.00
1 1 1      17   29   33 o    1626.7   39.1   1163.9   219.6  0.98
1 1 1      17   29   35 o    1553.3   46.9   1810.9   333.7  0.98
1 1 1      17   29   37 o    1080.7   66.6   1215.8   175.3  0.97
1 1 1      17   29   39 o    1299.6   58.4   1732.1   229.9  0.98
1 1 1      17   31   17 o    1772.8   28.9   1648.2    60.6  0.96
1 1 1      17   31   19 o    1374.4   35.2   1322.4   287.1  0.95
1 1 1      17   31   21 o    2905.1   28.9   2877.2   276.1  0.99
1 1 1      17   31   23 o    2999.4   29.7   2406.0    78.4  0.99
1 1 1      17   31   25 x         ?      ?   1413.3    82.3  0.00
1 1 1      17   31   27 o    2612.3   30.3   1921.1   124.7  0.99
1 1 1      17   31   29 x         ?      ?    681.8    18.5  0.00
1 1 1      17   31   31 o    1073.1   52.1   1106.9   118.8  0.96
1 1 1      17   31   33 o    1141.6   55.2    823.8   162.9  0.95
1 1 1      17   31   35 o     429.5  113.8    360.0    81.4  0.65
1 1 1      17   31   37 o    1320.7   54.0    961.2   172.2  0.97
1 1 1      17   31   39 o    2091.3   41.2   1440.8   294.2  0.99
1 1 1      17   33   17 o    2635.5   29.3   2056.6   295.6  0.98
1 1 1      17   33   19 o    1544.0   36.2   1531.4   279.5  0.96
1 1 1      17   33   21 f    2302.6   29.8   2608.2   356.1  0.00
1 1 1      17   33   23 x         ?      ?   2205.6   164.8  0.00
1 1 1      17   33   25 o    1598.3   35.7   1378.6   153.7  0.97
1 1 1      17   33   27 x         ?      ?   1046.5   207.5  0.00
1 1 1      17   33   29 f     566.4  103.7    389.1   223.1  0.00
1 1 1      17   33   31 o     708.2   90.1    165.9    99.0  0.08
1 1 1      17   33   33 o    1283.6   46.6   1389.8   326.2  0.97
1 1 1      17   33   35 o     950.9   72.8   1104.3   216.1  0.96
1 1 1      17   33   37 x         ?      ?   1663.5    70.7  0.00
1 1 1      17   35   17 o    2235.8   31.9   1521.6    49.3  0.98
1 1 1      17   35   19 x         ?      ?   1210.7   137.1  0.00
1 1 1      17   35   21 o    2186.4   31.4   1714.5   221.6  0.98
1 1 1      17   35   23 o     880.5   66.7    825.3   281.8  0.90
1 1 1      17   35   25 o    1194.6   59.7    862.2   284.6  0.93
1 1 1      17   35   27 o    1647.7   37.6    926.5   221.0  0.97
1 1 1      17   35   29 o     741.3   78.1    415.6    21.2  0.87
1 1 1      17   35   31 o    1721.5   40.4   1720.0    74.3  0.98
1 1 1      17   35   33 o    2141.2   36.5   1601.5   221.1  0.99
1 1 1      17   35   35 x         ?      ?   1671.8   299.2  0.00
1 1 1      17   37   17 o    1094.1   48.0   1122.7   117.2  0.93
1 1 1      17   37   19 f    2383.1   31.2   2674.7   128.8  0.00
1 1 1      17   37   21 x         ?      ?   1143.0   154.1  0.00
1 1 1      17   37   23 o    1018.7   57.0   1398.1   329.8  0.96
1 1 1      17   37   25 o    1754.5   38.9   1737.6   123.9  0.98
1 1 1      17   37   27 o     987.5   63.0   1023.4   174.2  0.95
1 1 1      17   37   29 o     922.8   64.1   1078.1   276.7  0.95
1 1 1      17   37   31 o    1812.5   38.1   1463.2    18.2  0.98
1 1 1      17   37   33 x         ?      ?    642.9    65.6  0.00
1 1 1      17   39   17 x         ?      ?    882.4   174.7  0.00
1 1 1      17   39   19 o    3238.6   34.0   2746.4   235.1  0.99
1 1 1      17   39   21 o    3512.4   34.1   3202.5    96.2  1.00
1 1 1      17   39   23 o     635.7   98.4    469.3   240.4  0.81
1 1 1      17   39   25 o     985.8   62.6    723.4    27.5  0.91
1 1 1      17   39   27 o     943.1   66.8    944.4   159.4  0.94
1 1 1      17   39   29 o    1162.4   57.1    939.5   273.3  0.96
1 1 1      17   39   31 o     849.7   76.6    437.2   196.0  0.89
1 1 1      17   41   17 o    1553.8   46.4   1351.8   347.5  0.98
1 1 1      17   41   19 o     338.4  100.8    445.5   254.7  0.53
1 1 1      17   41   21 o    1998.1   36.3   1772.3   282.8  0.99
1 1 1      17   41   23 f     991.6   63.5   1431.9   100.4  0.00
1 1 1      17   41   25 o    1074.6   63.1    540.6   169.2  0.92
1 1 1      17   41   27 x         ?      ?    861.7   291.5  0.00
1 1 1      17   43   17 o    1316.4   56.3   1177.9   122.6  0.96
1 1 1      17   43   19 o     843.6   78.3    809.6    44.1  0.93
[truncated: 42,724 more chars]
